# Supplementary material for: Resistance haplotypes to green rice leafhopper (Nephotettix cincticeps Uhler) estimated in genome-wide association study in Myanmar indica rice landraces
Source: Breed Sci. 2024 Aug 23;74(4):366–81. doi: 10.1270/jsbbs.23067 (PMC11769587; doi:10.1270/jsbbs.23067)
Supplement: Supplementary file 2 — Supplemental Tables [file 74_366-s2.xlsx]

## Sheet: S. Table 1.
	Supplemental Table 1. InDel markes used in QTL analysis for validating MTA11
	Marker name	Chr.	Position (bp)		Forward primer	Reverse primer	Product size (bp)
	MTA11Id1	11	27177381		CTTCATGTTTCTCGCGGTGA	TGGCACTGAAGGAAGAGATGA	103
	MTA11Id3	11	23413916		AACCTAGTAAGCCGTGGTCC	GAGGTCGGATCCCCTTTTCA	101
	MTA11Id5	11	21276902		GATGTTTCAAGCTGGCACCA	CTGGAGCTGAGCGGTAACT	139
	MTA11Id6	11	24087485		GTACCGGTGATCTCAGGGAC	GTTGTTCTGGCTGTGGGTG	126
	MTA11Id8	11	26265353		CCTTCTGCTGTTCCTTGTTGT	GCATGGAAGCAGAAGAGGAT	150
	MTA11Id9	11	28967652		GCACTGCATCATGGATCTCC	TGGGTTATTCTCTGTCCAGTGT	109

## Sheet: S. Table2.
	Supplemental Table 2. Primers used in Map-based cloning and expression analysis of GRH6
PCR primers		Forward primer	Reverse primer	PCR product size in Nipponbare (bp)		Purpose
	G6-c60k	AGATGGTGTGGCCTTGAGTC	CTTCAGCGTCAAGGACAGGT	893		BAC clone screening
	G6-c70k	GCAAATGCAGCCATCTAAGC	CCTCGCCACTCGATGTACTA	922		BAC clone screening
	7L16f	AAATGGCTAATGCGGTTCTG	GTTGCAAATGCACGACACAT	922		BAC clone screening
	GRH6RT1	GCTGTATCAACTGCTGCTCAC	GCAAACACTCGAAACCACTGC	422		QRT-PCR
	ubiquitin	CTGTCAACTGCCGCAAGAAG	GGCGAGTGACGCTCTAGTTC	358		QRT-PCR
	F2-R1	CTGATTGGTTGCTGTTGGTC	ACGGTGTGTTTGAGAGGAAG	1041		Tandem duplication
	F1-R2	CTCCATCGGCTTGTTAGTCG	ATGGTGCTGGATCTGTGTTG	183		Tandem duplication
	F1-R1	CTCCATCGGCTTGTTAGTCG	ACGGTGTGTTTGAGAGGAAG	1859		Tandem duplication

## Sheet: S. Table3
	Supplemental Table 3. Nymph mortality(%) of green rice leafhopper in MIDP (n=224)
	Sr. no.		CC no.	G no.	Cultivar	Acc. no.	Regiona	Nymph mortality (%)b
									3DAI					5DAI					7DAI
								Mean		SE	Class		Mean		SE	Class		Mean		SE	Class
	1		CC001	G1	Paw San Hmwe	178	DR	2.22222	±	2.21832	S		20	±	10.7537	S		31.1111	±	15.4488	MR
	2		CC010	G2	Na Bya Sann	621	CDZ	55.3333	±	9.96024	MR		91.1111	±	6.46746	HR		100	±	0	HR
	3		CC011	G3	Mine Taung	660	CDZ	0	±	0	S		31.3333	±	10.9375	MR		56.7778	±	9.21405	MR
	4		CC014	G4	Kauk Yin Phyu	1351	NMR	0	±	0	S		35.5794	±	9.47995	MR		68.5397	±	7.13778	MR
	5		CC026	G5	Balu Swe	2288	NMR	66.0556	±	3.45045	MR		91.7778	±	5.84392	HR		96	±	3.99298	HR
	6		CC028	G6	Phichenam	2531	NMR	0	±	0	S		35.3333	±	13.4131	MR		67.3333	±	9.30374	MR
	7		CC056	G7	Cal Thau	3742	WMR	9.30159	±	2.42881	S		31.5238	±	8.66856	MR		57.4603	±	6.63607	MR
	8		CC082	G8	Kauk Hnyin Nga Cheik	6123	NMR	9.89899	±	6.10351	S		31.8038	±	8.5691	MR		68.0519	±	6.10096	MR
	9		CC126	G10	Ywat Oat Kauk Hnyin	7885	ECR	0	±	0	S		25.3571	±	12.1142	S		50.5	±	15.3937	MR
	10		CC163	G12	Kauk Hnyin Phyu	8805	CDZ	17.8333	±	6.65288	S		91.0556	±	2.26701	HR		97.5	±	2.49561	HR
	11		CC193	G13	Khao Kan	935	EMR	4	±	2.44519	S		26.1667	±	7.38259	S		46.3889	±	12.4904	MR
	12		CC206	G14	Pa Din Thu Ma	1228	DR	0	±	0	S		21.3889	±	10.8072	S		30.6111	±	9.45653	MR
	13		CC341	G15	Thawt Gyi	657	CDZ	0	±	0	S		16.1111	±	4.67298	S		58.6111	±	5.68952	MR
	14		CC346	G16	Kyaw Khaw	728	NMR	5	±	4.99122	S		61.8413	±	6.85166	MR		64.0635	±	8.33735	MR
	15		CC364	G17	Pa Laung Kyar	1331	CDZ	28.4444	±	12.043	S		77.1111	±	7.0791	HR		79.6111	±	7.32886	HR
	16		CC367	G18	Sein Ti Saba	1404	NMR	2.22222	±	2.21832	S		4.72222	±	2.89499	S		53.5664	±	15.2897	MR
	17		CC373	G20	Ly Mee	1633	ECR	0	±	0	S		9.72222	±	7.25738	S		49.1111	±	14.4477	MR
	18		CC376	G21	Mya Wut Yee	1768	EMR	11.6667	±	7.25208	S		55.8333	±	16.3953	MR		81.3889	±	7.56347	HR
	19		CC379	G22	Mauk Kon Gyi Zein	1781	NMR	71.3889	±	16.7961	HR		92.7778	±	4.92922	HR		97.5	±	2.49561	HR
	20		CC382	G23	Kywe Phyu Saw	2015	NMR	7.5	±	5.98947	S		45.625	±	13.0059	MR		85.625	±	17.6042	HR
	21		CC386	G24	Ngwe Bya Gyi Kauk Hnyin Net	2038	CDZ	34.4444	±	7.48427	MR		75.8333	±	5.16162	HR		83.0556	±	7.36778	HR
	22		CC401	G25	Khauk Nan Swan	3023	EMR	4.72222	±	2.89499	S		48.6905	±	9.37152	MR		77.1825	±	9.48602	HR
	23		CC421	G27	Khao Note Tit Own	5926	DR	8	±	7.98596	S		43.2222	±	19.4692	MR		76.6111	±	12.718	HR
	24		CC426	G28	Ton Jan	6124	NMR	17.7778	±	8.3002	S		78.4444	±	6.7795	HR		87.1111	±	6.32902	HR
	25		CC442	G30	Kauk Hnyin ( white)	7836	NMR	25.3889	±	7.67929	S		51.9444	±	4.71393	MR		68.7778	±	6.71111	MR
	26		CC475	G31	Naw Che	10182	CDZ	0	±	0	S		6.66667	±	4.43664	S		6.66667	±	4.43664	S
	27		CC491	G32	Khaw Pae Ni	581	EMR	63.3333	±	7.5716	MR		80.8889	±	3.76788	HR		91.3333	±	2.1735	HR
	28		CC499	G33	Chin Mee Shay	714	WMR	23.9444	±	10.6077	S		52.1587	±	19.7232	MR		82.9206	±	11.0913	HR
	29		CC512	G34	War Phyu	7022	NMR	36	±	12.0618	MR		84	±	3.99298	HR		84	±	3.99298	HR
	30		CC515	G35	Gwa	653	DR	0	±	0	S		31.6667	±	18.3012	MR		51.3889	±	14.5346	MR
	31		CC023	G36	Ni Ka Re San Pyu	2280	WCR	28.8254	±	8.78293	S		82.6984	±	9.20657	HR		89.7778	±	7.73555	HR
	32		CC046	G38	Kauk Hnyin Me	3670	EMR	2	±	1.99649	S		6.5	±	2.68786	S		29.3571	±	8.50304	S
	33		CC048	G39	Khao Ann	3676	EMR	22.8889	±	10.6016	S		42.3333	±	14.3082	MR		62.8333	±	10.5539	MR
	34		CC057	G40	Khao San Gyi	3751	EMR	32.9286	±	17.1456	MR		89	±	5.09007	HR		100	±	0	HR
	35		CC058	G41	Khao Note Kin	3758	EMR	92.7778	±	4.92922	HR		100	±	0	HR		100	±	0	HR
	36		CC059	G42	Sa Ka Lay	3764	EMR	0	±	0	S		2	±	1.99649	S		2	±	1.99649	S
	37		CC065	G43	Khao Pee Saing	5808	EMR	41.9444	±	13.9777	MR		87.0556	±	4.81528	HR		89.2778	±	5.48979	HR
	38		CC066	G44	Khao Khan Pu	5841	EMR	0	±	0	S		0	±	0	S		7.30159	±	4.63589	S
	39		CC067	G45	Ma Kaw La	5850	EMR	0	±	0	S		54.4444	±	10.5807	MR		60.8889	±	12.4028	MR
	40		CC075	G46	Kauk Hnyin Saba	6078	EMR	2.5	±	2.49561	S		7.5	±	3.05649	S		26.3889	±	9.40337	S
	41		CC076	G47	Kauk Hnyin Saba	6080	EMR	37.5	±	12.4781	MR		66.6667	±	11.4665	MR		87.5	±	5.58036	HR
	42		CC083	G48	Khao Khin Phut	6161	EMR	10.7222	±	5.48979	S		66.754	±	11.8832	MR		77.9762	±	8.77718	HR
	43		CC089	G49	Bu Pa Yaung	6260	EMR	2.5	±	2.49561	S		69.9351	±	15.3051	MR		95	±	4.99122	HR
	44		CC092	G50	Kauk Hnyin Me	6273	EMR	9.82143	±	6.07755	S		19.1964	±	10.7483	S		31.6964	±	14.696	MR
	45		CC099	G52	Khao Sung Hung Yao	6429	EMR	0	±	0	S		45.0159	±	14.6659	MR		62.0317	±	16.914	MR
	46		CC105	G53	Khao Sai	6494	EMR	0	±	0	S		5	±	3.05649	S		22.5	±	9.98245	S
	47		CC116	G54	Kauk Hnyin Net	7443	EMR	0	±	0	S		2	±	1.99649	S		6.22222	±	4.05413	S
	48		CC147	G55	Oat Kyai (B)	8027	EMR	40.2778	±	13.7112	MR		64.7222	±	14.379	MR		64.7222	±	14.379	MR
	49		CC164	G56	Bul Mashal	8807	NMR	6.66667	±	6.65496	S		45.8889	±	10.5499	MR		71.0556	±	14.762	HR
	50		CC166	G57	Khao Pyi Seng	8859	EMR	2.22222	±	2.21832	S		4.22222	±	2.58699	S		10.8889	±	8.59439	S
	51		CC176	G58	Muyinn Saba	10127	CDZ	0	±	0	S		28.6111	±	18.2022	S		45.2778	±	19.7227	MR
	52		CC313	G59	Saba Minn	9928	CDZ	0	±	0	S		79.5556	±	8.36369	HR		95.7778	±	2.58699	HR
	53		CC347	G62	Khao Man Nain	759	EMR	14.4444	±	6.17866	S		80.3889	±	7.83491	HR		89.0556	±	4.74126	HR
	54		CC365	G63	Khao Khaw La	1368	EMR	9.44444	±	5.78999	S		49.246	±	14.0462	MR		53.9683	±	13.0445	MR
	55		CC371	G64	Yat Sauk	1486	EMR	0	±	0	S		54.7222	±	6.98199	MR		82.3333	±	3.66254	HR
	56		CC377	G65	Ani Pyu Lar	1778	WCR	0	±	0	S		0	±	0	S		8.57143	±	8.55638	S
	57		CC400	G66	Byat Kauk Hnyin	2842	CDZ	2.22222	±	2.21832	S		2.22222	±	2.21832	S		6.66667	±	4.43664	S
	58		CC439	G68	Cheik Kauk Hnyin	7444	EMR	95.7778	±	2.58699	HR		98	±	1.99649	HR		100	±	0	HR
	59		CC445	G69	Kauk Hnyin Nga Cheik	8377	EMR	12.2222	±	9.66944	S		17.2222	±	9.3788	S		35.8333	±	14.8577	MR
	60		CC450	G70	Khao Li Pon	2206	EMR	97.5	±	2.49561	HR		100	±	0	HR		100	±	0	HR
	61		CC493	G72	Kauk Hnyin	1594	CDZ	22.2143	±	13.0255	S		34.1587	±	11.9707	MR		34.1587	±	11.9707	MR
	62		CC494	G73	Kauk Hnyin Hnit	1688	CDZ	0	±	0	S		0	±	0	S		2.5	±	2.49561	S
	63		CC007	G74	Nga Bya Gyi	563	CDZ	97.5	±	2.49561	HR		100	±	0	HR		100	±	0	HR
	64		CC009	G75	Naw Phee	586	EMR	8.33333	±	8.33333	S		30.9524	±	9.83828	MR		47.619	±	8.47387	MR
	65		CC015	G76	Maung Galay	1586	CDZ	81.1111	±	6.71019	HR		97.7778	±	2.21832	HR		97.7778	±	2.21832	HR
	66		CC020	G77	Mon Chee Sa Ba	2219	CDZ	100	±	0	HR		100	±	0	HR		100	±	0	HR
	67		CC034	G78	Nga Sein	3003	CDZ	97.5	±	2.49561	HR		97.5	±	2.49561	HR		97.5	±	2.49561	HR
	68		CC038	G79	Nung Ding Thau	3634	WMR	11.1111	±	11.0916	S		45.1111	±	9.53233	MR		66	±	6.81344	MR
	69		CC047	G80	Kauk Hnyin	3672	EMR	0	±	0	S		18.3889	±	7.6214	S		66.2222	±	9.05581	MR
	70		CC049	G81	Yway	3677	EMR	0	±	0	S		2.5	±	2.49561	S		2.5	±	2.49561	S
	71		CC053	G82	Biak Mang	3735	WMR	0	±	0	S		4	±	2.44519	S		28.2222	±	13.8339	S
	72		CC061	G83	Ywe	5731	EMR	2.5	±	2.49561	S		2.5	±	2.49561	S		4.72222	±	2.89499	S
	73		CC068	G85	San Senn	5872	WMR	74	±	6.90703	HR		94	±	5.98947	HR		98	±	1.99649	HR
	74		CC071	G86	Khao Lan Kan	5940	EMR	0	±	0	S		14.5	±	11.6093	S		68.1667	±	9.75242	MR
	75		CC073	G87	Khao Swos	6015	EMR	51.6162	±	9.65365	MR		77.7273	±	5.64596	HR		85.8081	±	2.5811	HR
	76		CC087	G89	Saya Lay	6223	EMR	97.5	±	2.49561	HR		100	±	0	HR		100	±	0	HR
	77		CC094	G90	Shwe War Yin	6287	DR	37.4603	±	8.25418	MR		53.8492	±	12.3115	MR		85.1984	±	4.37252	HR
	78		CC096	G91	Arshawarli	6418	WCR	85.619	±	4.98898	HR		92.6984	±	3.03136	HR		97.7778	±	2.21832	HR
	79		CC098	G92	Kauk Chein	6422	EMR	95.5556	±	4.43664	HR		97.7778	±	2.21832	HR		100	±	0	HR
	80		CC100	G93	Boke Thwin Phyu	6451	WCR	21.0101	±	9.6526	S		50.2424	±	7.90349	MR		74.9495	±	6.69912	HR
	81		CC123	G97	Hwon Yin	7807	NMR	98	±	1.99649	HR		100	±	0	HR		100	±	0	HR
	82		CC125	G98	China 29	7845	EMR	54.6111	±	5.37943	MR		79.8333	±	7.00156	HR		92.7778	±	4.92922	HR
	83		CC130	G99	Kauk Hla Te Thi	7931	EMR	0	±	0	S		0	±	0	S		11	±	5.50168	S
	84		CC131	G100	Bu Ei Law	7933	WMR	56.3889	±	14.3389	MR		90.1984	±	2.5144	HR		95.2778	±	2.89499	HR
	85		CC132	G101	Mar Thu	7971	EMR	34.9444	±	5.08765	MR		61.1667	±	11.0159	MR		70.1667	±	10.9933	HR
	86		CC139	G102	Khauk Mwe Hnaung	8570	ECR	69.246	±	7.7306	MR		88.8889	±	8.59152	HR		93.3333	±	4.43664	HR
	87		CC142	G103	Ku Taung Myo Tun	24	EMR	81.8889	±	5.86284	HR		90.5556	±	5.78999	HR		93.0556	±	4.51396	HR
	88		CC145	G105	Ant paw	7233	WMR	23.0476	±	3.79305	S		52.5079	±	12.0242	MR		68.0635	±	3.95634	MR
	89		CC146	G106	Sa Bong Thau	8015	ECR	5.33333	±	3.42585	S		39.5556	±	14.5744	MR		67.3333	±	18.2375	MR
	90		CC152	G107	Pinto	8505	WCR	97.5	±	2.49561	HR		100	±	0	HR		100	±	0	HR
	91		CC158	G108	Kari Let Yone	8740	EMR	89.3333	±	6.85171	HR		95.5556	±	4.43664	HR		97.7778	±	2.21832	HR
	92		CC167	G109	Khao Ho Mon(China 249)	8864	CDZ	2.5	±	2.49561	S		4.31818	±	2.69398	S		36.8838	±	14.4019	MR
	93		CC170	G110	Shwe Att	8882	WMR	16	±	15.9719	S		20.5	±	15.0649	S		60.8889	±	10.0769	MR
	94		CC171	G111	Byit Thar	8885	WCR	0	±	0	S		0	±	0	S		9.44444	±	4.60669	S
	95		CC242	G113	Kaoh Saing	2929	WCR	66.1111	±	9.62161	MR		87.7778	±	0.27729	HR		95	±	3.05649	HR
	96		CC436	G114	Let To Ri	7048	CDZ	6.44444	±	4.38645	S		10.4444	±	4.72664	S		35.1111	±	7.00541	MR
	97		CC469	G116	Kyaung Ngo	9152	EMR	0	±	0	S		10	±	9.98245	S		47	±	18.2436	MR
	98		CC485	G118	Khao Mit Nwe( Khao Per Won)	10994	EMR	93.3333	±	2.71688	HR		100	±	0	HR		100	±	0	HR
	99		CC492	G119	Taung Yoe Nga Cheik	1126	EMR	80	±	19.9649	HR		80	±	19.9649	HR		95.5556	±	4.43664	HR
	100		CC012	G120	Htaw Patt Sein	1003	CDZ	100	±	0	HR		100	±	0	HR		100	±	0	HR
	101		CC017	G121	Sae Ti Eine	9022	DR	100	±	0	HR		100	±	0	HR		100	±	0	HR
	102		CC079	G122	Hay Wun Dar	6098	WCR	100	±	0	HR		100	±	0	HR		100	±	0	HR
	103		CC106	G123	Japan Ni	7034	WCR	97.7778	±	2.21832	HR		97.7778	±	2.21832	HR		97.7778	±	2.21832	HR
	104		CC143	G124	Shwe Dinga	770	DR	90	±	6.11297	HR		95	±	4.99122	HR		100	±	0	HR
	105		CC198	G125	Innma Ye Baw	1089	DR	98	±	1.99649	HR		100	±	0	HR		100	±	0	HR
	106		CC259	G127	Khao Pin Lain	2649	CDZ	45.4365	±	13.3671	MR		64.0079	±	14.5888	MR		80.119	±	6.04093	HR
	107		CC316	G129	Kyauk Yway (Thekone)	10017	DR	100	±	0	HR		100	±	0	HR		100	±	0	HR
	108		CC318	G130	Sin Ku	10123	DR	100	±	0	HR		100	±	0	HR		100	±	0	HR
	109		CC326	G131	Innma Kywe Kyae	10936	DR	97.7778	±	2.21832	HR		100	±	0	HR		100	±	0	HR
	110		CC402	G132	San Hmwe	3080	CDZ	97.7778	±	2.21832	HR		100	±	0	HR		100	±	0	HR
	111		CC024	G133	Mai Saw	2286	CDZ	2.22222	±	2.21832	S		20.1905	±	12.2468	S		44.0159	±	9.20185	MR
	112		CC036	G134	Duh Thim	3616	WMR	97.7778	±	2.21832	HR		97.7778	±	2.21832	HR		97.7778	±	2.21832	HR
	113		CC153	G136	Du Htung	8506	WMR	93.7778	±	4.05413	HR		100	±	0	HR		100	±	0	HR
	114		CC184	G138	Oat Pho-3	8	DR	94.9206	±	3.14517	HR		100	±	0	HR		100	±	0	HR
	115		CC192	G139	Maung Pha Lo	607	DR	17.399	±	7.5043	S		25.0758	±	10.8175	S		27.9329	±	9.45811	S
	116		CC202	G140	Ban Gauk Nga Sein	1141	DR	78.1111	±	5.32975	HR		84.3333	±	4.54756	HR		86.3333	±	4.51089	HR
	117		CC208	G141	Ma Kauk Hmwe	1400	CDZ	0	±	0	S		30.6111	±	13.0298	MR		81.0455	±	6.52182	HR
	118		CC217	G142	Pegu Gyi	1537	DR	86.9841	±	8.59736	HR		94.9206	±	3.14517	HR		100	±	0	HR
	119		CC224	G143	Ya Gyaw	1939	DR	0	±	0	S		2.5	±	2.49561	S		5	±	4.99122	S
	120		CC235	G144	Myaung Mya	2516	DR	2.22222	±	2.21832	S		2.22222	±	2.21832	S		6.44444	±	4.38645	S
	121		CC240	G145	Shwe Thwe Tun	2760	DR	100	±	0	HR		100	±	0	HR		100	±	0	HR
	122		CC257	G148	Kauk Hnyin Ah Phyu	8369	ECR	97.1429	±	2.85213	HR		100	±	0	HR		100	±	0	HR
	123		CC275	G149	Kywat Shay	8650	WCR	0	±	0	S		4.44444	±	4.43664	S		14.881	±	6.97513	S
	124		CC306	G150	Ayeyarmin	9033	CDZ	88.8889	±	8.59152	HR		95.5556	±	2.71688	HR		100	±	0	HR
	125		CC312	G151	Kauk	9922	CDZ	4.44444	±	2.71688	S		4.44444	±	2.71688	S		13.3333	±	8.15063	S
	126		CC314	G152	Shwe Ta Sote Yoe Ni	9977	WCR	100	±	0	HR		100	±	0	HR		100	±	0	HR
	127		CC320	G153	Kauk Hnyin	10163	ECR	4	±	3.99298	S		27.1667	±	10.7681	S		52.2778	±	7.98499	MR
	128		CC333	G155	Rakhaing Pho	83	DR	2.22222	±	2.21832	S		8.88889	±	6.46746	S		58.0556	±	17.2523	MR
	129		CC342	G156	Phi Zin	663	ECR	71.5	±	8.91461	HR		93.5	±	2.68786	HR		96	±	2.44519	HR
	130		CC351	G157	Shut Mee	863	EMR	0	±	0	S		2	±	1.99649	S		51.4286	±	3.4639	MR
	131		CC354	G158	Kywet Thwa	973	DR	95.5556	±	4.43664	HR		100	±	0	HR		100	±	0	HR
	132		CC360	G159	Nga Shink Thway	1092	DR	0	±	0	S		31.9524	±	11.4546	MR		85.0635	±	3.4348	HR
	133		CC374	G160	Ywet Thay Gyi	1715	CDZ	4	±	2.44519	S		44.8889	±	13.206	MR		80	±	19.9649	HR
	134		CC403	G161	Khauk Hauk	3099	EMR	2.22222	±	2.21832	S		35.7222	±	13.5701	MR		72.8333	±	5.27464	HR
	135		CC417	G162	Ck Khwa	5862	ECR	95.7778	±	2.58699	HR		100	±	0	HR		100	±	0	HR
	136		CC422	G163	Kyun Shwe War	5958	CDZ	4.22222	±	2.58699	S		9.22222	±	4.59198	S		63.5	±	7.81329	MR
	137		CC423	G164	Lone Pu	5964	EMR	98	±	1.99649	HR		100	±	0	HR		100	±	0	HR
	138		CC427	G165	Hay Wun Dar	6155	WCR	91.5556	±	3.80363	HR		100	±	0	HR		100	±	0	HR
	139		CC434	G166	Phyine Zin Phyu	6416	WCR	95.5	±	2.779	HR		97.5	±	2.49561	HR		97.5	±	2.49561	HR
	140		CC435	G167	Phyine Zin Ni	6417	WCR	4.44444	±	2.71688	S		17.7778	±	15.1269	S		70.1667	±	8.16364	HR
	141		CC458	G168	Kyun Shwe War	8712	ECR	0	±	0	S		23.0159	±	10.4265	S		40.5714	±	7.98784	MR
	142		CC461	G169	King Bwee (A Thay)	8837	WMR	100	±	0	HR		100	±	0	HR		100	±	0	HR
	143		CC463	G170	Ma Ma Lay Saba	8894	ECR	97.7778	±	2.21832	HR		97.7778	±	2.21832	HR		100	±	0	HR
	144		CC509	G171	Eka Ye Saba	5960	DR	15.7143	±	10.1841	S		63.9286	±	6.7738	MR		81.1429	±	6.65397	HR
	145		CC513	G172	Kauk Yin	7829	CDZ	0	±	0	S		2	±	1.99649	S		39.6111	±	11.8969	MR
	146		CC003	G174	Ant Baw	464	WCR	0	±	0	S		0	±	0	S		31.4444	±	7.36904	MR
	147		CC030	G175	Thia Rall	2798	WMR	0	±	0	S		3.63636	±	3.62998	S		28.1212	±	14.6387	S
	148		CC151	G176	Lai Fang	8504	WMR	2	±	1.99649	S		27.3333	±	10.4908	S		68	±	12.7838	MR
	149		CC212	G178	Shwe Kyi Tauk	1445	EMR	84.3333	±	4.54756	HR		95.2778	±	2.89499	HR		97.7778	±	2.21832	HR
	150		CC239	G180	Kyar Si Kauk Hnyin	2687	ECR	43.6111	±	9.00233	MR		62.2222	±	5.30487	MR		71.6667	±	4.44097	HR
	151		CC273	G183	Pauk War (Kauk Hnyin)	8625	WCR	4.22222	±	2.58699	S		4.22222	±	2.58699	S		31.9293	±	11.4014	MR
	152		CC274	G184	Myo Raw (Wan Me)	8628	WCR	59	±	12.4681	MR		78	±	13.4254	HR		80.5	±	14.082	HR
	153		CC280	G186	Kauk Hnyin	8703	CDZ	93.3333	±	6.65496	HR		97.7778	±	2.21832	HR		100	±	0	HR
	154		CC286	G187	Shan Ma Yin	8745	CDZ	64.4048	±	7.09408	MR		85.1984	±	1.8838	HR		92.6984	±	4.63589	HR
	155		CC375	G188	Bamaw Pyan	1718	NMR	0	±	0	S		2.22222	±	2.21832	S		15.5556	±	6.65496	S
	156		CC411	G190	Gesma	3737	WMR	6.44444	±	4.38645	S		25.5556	±	12.231	S		40.5	±	8.95797	MR
	157		CC418	G191	Ye Pyar Nga Cheik	5870	CDZ	100	±	0	HR		100	±	0	HR		100	±	0	HR
	158		CC444	G192	Kauk Hnyin Me	8365	ECR	87.5	±	3.94591	HR		97.5	±	2.49561	HR		100	±	0	HR
	159		CC460	G193	Kauk Hnyin Yin (Myaungmya)	8829	DR	2	±	1.99649	S		12	±	9.67834	S		38.1667	±	11.4557	MR
	160		CC477	G194	Matho	10197	WMR	100	±	0	HR		100	±	0	HR		100	±	0	HR
	161		CC484	G195	Hauk Pee Sai	10990	NMR	2.5	±	2.49561	S		23.6111	±	3.33902	S		66.6667	±	8.93159	MR
	162		CC523	G198	Shwe War Kauk Hnyin	3310	DR	58.3333	±	6.0113	MR		82.8472	±	7.92063	HR		82.8472	±	7.92063	HR
	163		CC529	G199	Nga Kyein Thee	7921	WCR	34	±	3.86778	MR		78.6667	±	9.2958	HR		89.3333	±	4.72664	HR
	164		CC013	G200	Sit Pwa	1063	DR	100	±	0	HR		100	±	0	HR		100	±	0	HR
	165		CC189	G201	Thon Hnan Pwa	418	DR	100	±	0	HR		100	±	0	HR		100	±	0	HR
	166		CC195	G202	Kywe Kye Kare	982	ECR	0	±	0	S		0	±	0	S		8	±	5.82072	S
	167		CC197	G203	Pho Kaw Gyi	1088	DR	100	±	0	HR		100	±	0	HR		100	±	0	HR
	168		CC211	G205	Kyathaung Hmwe	1411	DR	14.4444	±	9.21338	S		49.6825	±	18.2522	MR		56.9841	±	16.1092	MR
	169		CC215	G207	Balu Gyun Nga Sein	1499	DR	3.3	±	3.3	S		13.1	±	4.1	S		13.1	±	4.1	S
	170		CC221	G208	Shwe War Tun	1663	DR	2.5	±	2.49561	S		5	±	3.05649	S		21.3889	±	4.19616	S
	171		CC223	G210	Kauk Hnyin	1928	DR	100	±	0	HR		100	±	0	HR		100	±	0	HR
	172		CC230	G212	Thet Lat Nga Kyauk	2452	DR	61	±	19.9	MR		70.5	±	17.7	HR		80	±	20.4	HR
	173		CC231	G213	Wet Si Pyu	2486	CDZ	2	±	1.99649	S		9	±	3.91421	S		13.5	±	6.19395	S
	174		CC236	G214	Ya Gyaw Taung Pyan	2582	DR	50.0556	±	11.8816	MR		65.7222	±	12.9574	MR		72.3889	±	11.3667	HR
	175		CC262	G215	Tha Zin Tan	1838	DR	2.22222	±	2.3	S		2.22222	±	2.21832	S		12.5794	±	3.97789	S
	176		CC270	G216	Ma Kye Kye	8476	ECR	100	±	0	HR		100	±	0	HR		100	±	0	HR
	177		CC271	G217	Thone Hnan Saba	8493	ECR	54.7273	±	5.34884	MR		59.2273	±	3.971	MR		68.2273	±	3.90487	MR
	178		CC287	G219	Palae Thwe	8756	ECR	1.81818	±	1.81499	S		4.0404	±	2.49039	S		8.76263	±	4.16881	S
	179		CC288	G220	Shwe Yaung Htun	8772	ECR	97.5	±	2.49561	HR		100	±	0	HR		100	±	0	HR
	180		CC289	G221	Mang Nuai Thau	8784	WMR	100	±	0	HR		100	±	0	HR		100	±	0	HR
	181		CC292	G222	Mee Tauk	8801	DR	93.0556	±	4.51396	HR		95.2778	±	2.89499	HR		95.2778	±	2.89499	HR
	182		CC300	G223	Tan Kang	8939	WMR	4.44444	±	2.71688	S		13.3333	±	5.43376	S		44.4444	±	9.2799	MR
	183		CC304	G224	Chan Nyeing	9013	CDZ	94.9206	±	3.14517	HR		97.1429	±	2.85213	HR		100	±	0	HR
	184		CC307	G225	Du Ya Boe	9142	CDZ	100	±	0	HR		100	±	0	HR		100	±	0	HR
	185		CC308	G226	Nga Pyar Gyi	9143	CDZ	100	±	0	HR		100	±	0	HR		100	±	0	HR
	186		CC319	G227	Kauk Hynin	10137	CDZ	2.22222	±	2.21832	S		4.22222	±	2.58699	S		20.8889	±	9.45328	S
	187		CC331	G228	Duyabo	10959	CDZ	97.7778	±	2.21832	HR		97.7778	±	2.21832	HR		97.7778	±	2.21832	HR
	188		CC352	G229	Padan Nga Sein	921	DR	97.7778	±	2.21832	HR		100	±	0	HR		100	±	0	HR
	189		CC355	G230	Yoe Sein	1005	DR	2.5	±	2.49561	S		4.72222	±	2.89499	S		4.72222	±	2.89499	S
	190		CC361	G231	Ka Lei	1107	DR	100	±	0	HR		100	±	0	HR		100	±	0	HR
	191		CC395	G232	Det Kwa	2386	WCR	97.7778	±	2.21832	HR		97.7778	±	2.21832	HR		100	±	0	HR
	192		CC396	G233	Khao Ma Phoot	2524	EMR	97.5	±	2.49561	HR		100	±	0	HR		100	±	0	HR
	193		CC406	G234	Rakhaing Thu Ma	3223	WCR	97.5	±	2.49561	HR		100	±	0	HR		100	±	0	HR
	194		CC415	G237	Kayin Gyi	5746	ECR	2	±	1.99649	S		2	±	1.99649	S		23.6364	±	9.30348	S
	195		CC459	G240	Soke Phwa	8822	DR	100	±	0	HR		100	±	0	HR		100	±	0	HR
	196		CC490	G241	Kyar Ama Gyi	439	EMR	32.6667	±	11.7728	MR		75.1111	±	8.75183	HR		77.3333	±	9.8372	HR
	197		CC500	G242	Thet Yin Ka La Gyi	2293	CDZ	28.3333	±	2.57746	S		74.5	±	9.01189	HR		86.1667	±	4.87621	HR
	198		CC505	G243	Kywe Lan	2666	CDZ	98	±	1.99649	HR		98	±	1.99649	HR		98	±	1.99649	HR
	199		CC508	G244	Taung Htate Pan	5956	CDZ	97.7778	±	2.21832	HR		100	±	0	HR		100	±	0	HR
	200		CC517	G245	Law Thaw Gyi	1960	ECR	97.7778	±	2.21832	HR		100	±	0	HR		100	±	0	HR
	201		CC525	G246	Mya Sein	5879	WCR	100	±	0	HR		100	±	0	HR		100	±	0	HR
	202		CC528	G247	Kywet Chay Sa Ba	7019	WCR	97.7778	±	2.21832	HR		100	±	0	HR		100	±	0	HR
	203		CC006	G248	Kauk Hnyin War	533	CDZ	4	±	3.99298	S		56	±	14.3926	MR		80.5	±	8.58723	HR
	204		CC008	G249	Nar Tha Pu	569	CDZ	34.7222	±	13.4421	MR		73.8333	±	9.1868	HR		76.3333	±	8.74691	HR
	205		CC019	G250	Chi Nyo	2214	CDZ	0	±	0	S		0	±	0	S		11.1111	±	4.96032	S
	206		CC022	G251	Khao Phar	2273	EMR	4.44444	±	4.43664	S		6.94444	±	4.51396	S		6.94444	±	4.51396	S
	207		CC033	G252	Naung Htu Phyu	2982	NMR	8.44444	±	5.17397	S		35.0556	±	14.6136	MR		60.5	±	17.583	MR
	208		CC035	G253	Sein Wine Yin	3182	CDZ	0	±	0	S		0	±	0	S		0	±	0	S
	209		CC172	G254	Taung O Nu (Ashay)	8886	WMR	2.5	±	2.49561	S		14.1667	±	6.65496	S		58.5	±	9.66689	MR
	210		CC199	G255	Yan Gon Nga Cheik	1093	DR	0	±	0	S		13	±	7.293	S		44.2222	±	14.5654	MR
	211		CC232	G256	Hmawbi Nga Kywe	2495	DR	5	±	4.99122	S		9	±	5.55799	S		55.3333	±	3.42585	MR
	212		CC244	G257	Moe Thee Myo	2988	CDZ	48.3423	±	8.74289	MR		63.5171	±	3.20151	MR		74.1154	±	8.86207	HR
	213		CC248	G258	In Gyin (A)	3161	CDZ	0	±	0	S		2.5	±	2.49561	S		35.8333	±	12.5885	MR
	214		CC265	G259	Taung Hteik Pan	7299	CDZ	8	±	4.89038	S		14.2222	±	7.44378	S		47.1111	±	16.3863	MR
	215		CC268	G261	Kaing Saba	7382	EMR	85.3333	±	3.83263	HR		98	±	1.99649	HR		100	±	0	HR
	216		CC291	G262	Hlae Oo Khwe	8800	DR	44.5	±	6.83755	MR		62.8333	±	11.1691	MR		73.9444	±	6.89578	HR
	217		CC310	G263	Kauk Hnyin Hmwe	9172	CDZ	100	±	0	HR		100	±	0	HR		100	±	0	HR
	218		CC324	G264	Byat	10535	NMR	0	±	0	S		6.44444	±	4.38645	S		67.2381	±	7.62769	MR
	219		CC336	G265	Chin Kauk Hnyin	236	CDZ	0	±	0	S		5	±	4.99122	S		63.759	±	13.5239	MR
	220		CC368	G266	Kauk Hnyin Nga Cheik	1419	CDZ	100	±	0	HR		100	±	0	HR		100	±	0	HR
	221		CC431	G268	Sabanet	6294	CDZ	0	±	0	S		21.3889	±	8.93804	S		58.6111	±	13.112	MR
	222		CC468	G269	Kauk Hnyin	9141	NMR	0	±	0	S		16.4444	±	9.31563	S		59.3889	±	12.2562	MR
	223		CC483	G270	Nagayar	10983	ECR	0	±	0	S		0	±	0	S		2.85714	±	2.85213	S
	224		CC516	G272	Kauk Thwe Mee Shay	1514	CDZ	11.1111	±	6.07512	S		16.8254	±	6.14906	S		38.5079	±	9.94561	MR
	225				Taichung 65 (Suceptible check)			1.10435	±	0.768872	S		1.10435	±	0.768872	S		3.40435	±	1.45938	S
	226				DV85 (Resistant check)			99.5174	±	0.48	HR		100	±	0	HR		100	±	0	HR
			aNMR, EMR, ECR, CDZ, DR, WMR, and WCR represent the northern mountain region, east mountain region, east costal region, central dry zone, delta region, west mountain region, and west costal region, respectively.
			bS, MR and HR represent susceptible, moderately resistance, and highly resistance to GRH, respectively.

## Sheet: S. Table4
	Supplemental Table 4. Haplotypes of Myanmar Indica rice landraces at the detected loci and their nymph mortality(%) of GRH
								GRH6																																							GRH1
	Sr. no.		CC no.	G no.	Cultivar name	Region		chr04_4485182	chr04_4485745	chr04_4486245	chr04_4486257	chr04_4486925	chr04_4486942	chr04_4487022	chr04_4487111	chr04_4488061	chr04_4488070	chr04_4488274	chr04_4488438	chr04_4488622	chr04_4488717	chr04_4488718	chr04_4488724	chr04_4488726	S04_4488740	chr04_4488757	chr04_4489386	chr04_4489455	chr04_4489478	chr04_4489481	chr04_4489567	chr04_4489599	chr04_4489610	chr04_4489651	chr04_4489652	chr04_4489655	chr04_4489669	chr04_4489675	chr04_4489699	chr04_4489765	chr04_4489778	chr04_4489851	chr04_4489859	chr04_4490010	Haplotype		chr05_8117089	chr05_8132152	chr05_8144446
	1		CC288	G220	Shwe Yaung Htun	ECR		A	G	G	C	G	Ref	C	C	G	T	G	T	C	T	C	A	8bpDel	Ref	Ref	T	1bpIn	G	G	T	Ref	C	C	C	T	G	C	G	A	G	T	G	G	HapGRH6A		T	N	A
	2		CC189	G201	Thon Hnan Pwa	DR		A	G	G	C	G	Ref	C	C	G	T	G	T	C	T	C	A	N	Ref	Ref	T	1bpIn	G	G	T	N	C	C	C	N	G	N	G	A	G	T	G	N	HapGRH6A		T	A	A
	3		CC331	G228	Duyabo	CDZ		A	G	G	C	G	Ref	C	C	G	T	G	T	C	T	C	A	N	Ref	Ref	T	1bpIn	G	G	T	N	C	C	C	N	G	N	G	A	G	T	G	N	HapGRH6A		N	A	A
	4		CC396	G233	Khao Ma Phoot	EMR		A	G	G	C	G	Ref	C	C	G	T	G	T	C	T	C	A	N	Ref	Ref	T	1bpIn	G	G	T	N	C	C	C	N	G	N	G	A	G	T	G	N	HapGRH6A		T	A	A
	5		CC34	G78	Nga Sein	CDZ		N	G	G	C	G	Ref	C	C	G	T	G	T	N	T	C	A	Ref	Ref	Ref	C	1bpIn	G	G	T	14bpIn	C	C	C	C	G	T	G	A	A	T	G	T	HapGRH6G		T	A	A
	6		CC15	G76	Maung Galay	CDZ		A	G	G	C	G	Ref	C	C	G	T	G	T	C	T	C	A	8bpDel	Ref	Ref	T	1bpIn	G	G	T	Ref	C	C	C	T	G	C	G	A	G	T	G	G	HapGRH6A		C	C	T
	7		CC270	G216	Ma Kye Kye	ECR		A	G	G	C	G	Ref	C	C	G	T	G	T	C	T	C	A	8bpDel	Ref	Ref	T	1bpIn	G	G	N	Ref	C	C	C	T	G	C	G	A	G	T	G	G	HapGRH6A		C	C	T
	8		CC287	G219	Palae Thwe	ECR		A	G	G	C	G	Ref	C	C	G	T	G	T	C	T	C	A	8bpDel	Ref	Ref	T	1bpIn	G	G	T	Ref	C	C	C	T	G	C	G	A	G	T	G	G	HapGRH6A		C	C	T
	9		CC310	G263	Kauk Hnyin Hmwe	CDZ		A	G	G	C	G	Ref	C	C	G	T	G	T	C	T	C	A	8bpDel	Ref	Ref	T	1bpIn	G	G	T	Ref	C	C	C	T	G	C	G	A	G	T	G	G	HapGRH6A		C	C	T
	10		CC525	G246	Mya Sein	NA		A	G	G	C	G	Ref	C	C	G	T	G	T	C	T	C	A	8bpDel	Ref	Ref	T	1bpIn	G	G	T	Ref	C	C	C	T	G	C	G	A	G	T	G	G	HapGRH6A		C	C	T
	11		CC7	G74	Nga Bya Gyi	NMR		A	G	G	C	G	Ref	C	C	G	T	G	T	C	T	C	A	8bpDel	Ref	Ref	T	1bpIn	G	G	T	Ref	C	C	C	T	G	C	G	A	G	T	G	G	HapGRH6A		C	C	T
	12		CC13	G200	Sit Pwa	DR		A	G	G	C	G	Ref	C	C	G	T	G	T	C	T	C	A	N	Ref	Ref	T	1bpIn	G	G	T	N	C	C	C	N	G	N	G	A	G	T	G	N	HapGRH6A		C	C	T
	13		CC292	G222	Mee Tauk	DR		A	G	G	C	G	Ref	C	C	G	T	G	T	C	T	C	A	N	Ref	Ref	T	1bpIn	G	G	T	N	C	C	C	N	G	N	G	A	G	T	G	N	HapGRH6A		C	C	T
	14		CC395	G232	Det Kwa	WCR		A	G	G	C	G	Ref	C	C	G	T	G	T	C	T	C	A	N	Ref	Ref	T	1bpIn	G	G	T	N	C	C	C	N	G	N	G	A	G	T	G	N	HapGRH6A		C	C	T
	15		CC406	G234	Rakhaing Thu Ma	WCR		A	G	G	C	G	Ref	C	C	G	T	G	T	C	T	C	A	N	Ref	Ref	T	1bpIn	G	G	T	N	C	C	C	N	G	N	G	A	G	T	G	N	HapGRH6A		C	C	T
	16		CC418	G191	Ye Pyar Nga Cheik	CDZ		A	G	G	C	G	Ref	C	C	G	T	G	T	C	T	C	A	N	Ref	Ref	T	1bpIn	G	G	T	N	C	C	C	N	G	N	G	A	G	T	G	N	HapGRH6A		C	C	T
	17		CC444	G192	Kauk Hnyin Me	ECR		A	G	G	C	G	Ref	C	C	G	T	G	T	C	T	C	A	N	Ref	Ref	T	1bpIn	G	G	T	N	C	C	C	N	G	N	G	A	G	T	G	N	HapGRH6A		C	C	T
	18		CC459	G240	Soke Phwa	DR		A	G	G	C	G	Ref	C	C	G	T	G	T	C	T	C	A	N	Ref	Ref	T	1bpIn	G	G	T	N	C	C	C	N	G	N	G	A	G	T	G	N	HapGRH6A		C	C	T
	19		CC528	G247	Kywet Chay Sa Ba	WCR		A	G	G	C	G	Ref	C	C	G	T	G	T	C	T	C	A	N	Ref	Ref	T	1bpIn	G	G	T	N	C	C	C	N	G	N	G	A	G	T	G	N	HapGRH6A		C	C	T
	20		CC508	G244	Taung Htate Pan	CDZ		A	G	G	C	N	N	N	N	N	N	G	T	C	T	C	A	N	N	N	T	1bpIn	G	G	T	N	C	C	C	N	G	N	G	A	G	T	G	N	HapGRH6A		C	C	T
	21		CC152	G107	Pinto	ECR		A	A	G	C	T	Ref	C	T	C	T	T	C	C	T	C	A	Ref	Ref	Ref	C	Ref	G	G	T	14bpIn	T	C	T	C	G	C	G	A	A	T	G	T	HapGRH6B		T	A	A
	22		CC20	G77	Mon Chee Sa Ba	CDZ		A	G	G	C	G	Ref	C	C	G	T	G	T	C	G	T	T	Ref	Ref	15bpDel	C	1bpIn	G	G	T	14bpIn	C	C	T	C	G	C	G	A	G	T	G	T	HapGRH6C		T	A	A
	23		CC98	G92	Kauk Chein	EMR		A	G	G	C	G	Ref	C	C	G	T	G	T	C	G	T	T	Ref	Ref	15bpDel	C	1bpIn	G	G	T	14bpIn	C	C	T	C	G	C	G	A	G	T	G	T	HapGRH6C		T	A	A
	24		CC368	G266	Kauk Hnyin Nga Cheik	CDZ		A	N	G	C	G	3bpDel	T	C	G	A	T	T	T	T	C	A	Ref	Ref	Ref	C	Ref	G	G	T	14bpIn	T	C	T	C	G	C	G	A	A	T	G	T	HapGRH6E		T	A	A
	25		CC280	G186	Kauk Hnyin	CDZ		A	N	G	C	N	N	N	N	N	N	T	T	T	T	C	A	Ref	Ref	Ref	C	Ref	G	G	T	14bpIn	T	C	T	C	G	C	G	A	A	T	G	T	HapGRH6E		N	A	A
	26		CC106	G123	Japan Ni	WCR		G	G	T	A	G	Ref	C	C	G	T	G	T	C	T	T	A	Ref	3bpDel	Ref	C	1bpIn	T	A	G	14bpIn	C	T	C	C	A	C	C	C	A	A	A	T	HapGRH6F		T	A	A
	27		CC17	G121	Sae Ti Eine	WCR		G	G	T	A	G	Ref	C	C	G	T	G	T	C	T	T	A	Ref	3bpDel	Ref	C	1bpIn	T	A	G	14bpIn	C	T	C	C	A	C	C	C	A	A	A	T	HapGRH6F		T	A	A
	28		CC184	G138	Oat Pho-3	DR		G	G	T	A	G	Ref	C	C	G	T	G	T	C	T	T	A	Ref	3bpDel	Ref	C	1bpIn	T	A	G	14bpIn	C	T	C	C	A	C	C	C	A	A	A	T	HapGRH6F		T	A	A
	29		CC198	G125	Innma Ye Baw	DR		G	G	T	A	G	Ref	C	C	G	T	G	T	C	T	T	A	Ref	3bpDel	Ref	C	1bpIn	T	A	G	14bpIn	C	T	C	C	A	C	C	C	A	A	A	T	HapGRH6F		T	N	A
	30		CC257	G148	Kauk Hnyin Ah Phyu	ECR		G	G	T	A	G	Ref	C	C	G	T	G	T	C	T	T	A	Ref	3bpDel	Ref	C	1bpIn	T	A	G	14bpIn	C	T	C	C	A	C	C	C	A	A	A	T	HapGRH6F		T	A	A
	31		CC316	G129	Kyauk Yway (Thekone)	DR		G	G	T	A	G	Ref	C	C	G	T	G	T	C	T	T	A	Ref	3bpDel	Ref	C	1bpIn	T	A	G	14bpIn	C	T	C	C	A	C	C	C	A	A	A	T	HapGRH6F		T	A	A
	32		CC318	G130	Sin Ku	DR		G	G	T	A	G	Ref	C	C	G	T	G	T	C	T	T	A	Ref	3bpDel	Ref	C	1bpIn	T	A	G	14bpIn	C	T	C	C	A	C	C	C	A	A	A	T	HapGRH6F		T	A	A
	33		CC402	G132	San Hmwe	CDZ		G	G	T	A	G	Ref	C	C	G	T	G	T	C	T	T	A	Ref	3bpDel	Ref	C	1bpIn	T	A	G	14bpIn	C	T	C	C	A	C	C	C	A	A	A	T	HapGRH6F		N	A	A
	34		CC417	G162	Ck Khwa	ECR		G	G	T	A	G	Ref	C	C	G	T	G	T	C	T	T	A	Ref	3bpDel	Ref	C	1bpIn	T	A	G	14bpIn	C	T	C	C	A	C	C	C	A	A	A	T	HapGRH6F		T	A	A
	35		CC463	G170	Ma Ma Lay Saba	ECR		G	G	T	A	G	Ref	C	C	G	T	G	T	C	T	T	A	Ref	3bpDel	Ref	C	1bpIn	T	A	G	14bpIn	C	T	C	C	A	C	C	C	A	A	A	T	HapGRH6F		T	A	A
	36		CC517	G245	Law Thaw Gyi	ECR		G	G	T	A	G	Ref	C	C	G	T	G	T	C	T	T	A	Ref	3bpDel	Ref	C	1bpIn	T	A	G	14bpIn	C	T	C	C	A	C	C	C	A	A	A	T	HapGRH6F		T	A	A
	37		CC79	G122	Hay Wun Dar	WCR		G	G	T	A	G	Ref	C	C	G	T	G	T	C	T	T	A	Ref	3bpDel	Ref	C	1bpIn	T	A	G	14bpIn	C	T	C	C	A	C	C	C	A	A	A	T	HapGRH6F		T	A	A
	38		CC240	G145	Shwe Thwe Tun	DR		N	G	G	C	G	Ref	C	C	G	T	G	T	N	T	C	A	Ref	Ref	Ref	C	1bpIn	G	G	T	14bpIn	C	C	C	C	G	T	G	A	A	T	G	T	HapGRH6G		T	N	A
	39		CC289	G221	Mang Nuai Thau	WMR		N	G	G	C	G	Ref	C	C	G	T	G	T	N	T	C	A	Ref	Ref	Ref	C	1bpIn	G	G	T	14bpIn	C	C	C	C	G	T	G	A	A	T	G	T	HapGRH6G		T	A	A
	40		CC427	G165	Hay Wun Dar	WCR		N	G	G	C	G	Ref	C	C	G	T	G	T	N	T	C	A	Ref	Ref	Ref	C	1bpIn	G	G	T	14bpIn	C	C	C	C	G	T	G	A	A	T	G	T	HapGRH6G		T	N	A
	41		CC461	G169	King Bwee (A Thay)	WMR		N	G	G	C	G	Ref	C	C	G	T	G	T	N	T	C	A	Ref	Ref	Ref	C	1bpIn	G	G	T	14bpIn	C	C	C	C	G	T	G	A	A	T	G	T	HapGRH6G		T	A	A
	42		CC163	G12	Kauk Hnyin Phyu	CDZ		A	A	G	C	T	Ref	C	T	C	T	T	C	C	T	C	A	Ref	Ref	Ref	C	1bpIn	G	G	T	14bpIn	C	C	T	C	G	C	G	A	G	T	G	T	HapGRH6B		C	C	T
	43		CC57	G40	Khao San Gyi	EMR		A	A	G	C	T	Ref	C	T	C	T	T	C	C	T	C	A	Ref	Ref	Ref	C	1bpIn	G	G	T	14bpIn	C	C	T	C	G	C	G	A	G	T	G	T	HapGRH6B		C	C	T
	44		CC58	G41	Khao Note Kin	EMR		A	A	G	C	T	Ref	C	T	C	T	T	C	C	T	C	A	Ref	Ref	Ref	C	1bpIn	G	G	T	14bpIn	C	C	T	C	G	C	G	A	G	T	G	T	HapGRH6B		C	C	T
	45		CC26	G5	Balu Swe	NMR		A	G	G	C	G	Ref	C	C	G	T	G	T	C	G	T	T	Ref	Ref	15bpDel	C	1bpIn	G	G	T	14bpIn	C	C	T	C	G	C	G	A	G	T	G	T	HapGRH6C		C	C	T
	46		CC365	G63	Khao Khaw La	EMR		A	G	G	C	G	Ref	C	C	G	T	G	T	C	G	T	T	Ref	Ref	15bpDel	C	1bpIn	G	G	T	14bpIn	C	C	T	C	G	C	G	A	G	T	G	T	HapGRH6C		C	C	T
	47		CC379	G22	Mauk Kon Gyi Zein	NMR		A	G	G	C	G	Ref	C	C	G	T	G	T	C	G	T	T	Ref	Ref	15bpDel	C	1bpIn	G	G	T	14bpIn	C	C	T	C	G	C	G	A	G	T	G	T	HapGRH6C		C	C	T
	48		CC382	G23	Kywe Phyu Saw	NMR		A	G	G	C	G	Ref	C	C	G	T	G	T	C	G	T	T	Ref	Ref	15bpDel	C	1bpIn	G	G	T	14bpIn	C	C	T	C	G	C	G	A	G	T	G	T	HapGRH6C		C	C	T
	49		CC439	G68	Cheik Kauk Hnyin	EMR		A	G	G	C	G	Ref	C	C	G	T	G	T	C	G	T	T	Ref	Ref	15bpDel	C	1bpIn	G	G	T	14bpIn	C	C	T	C	G	C	G	A	G	T	G	T	HapGRH6C		C	C	T
	50		CC65	G43	Khao Pee Saing	EMR		A	G	G	C	G	Ref	C	C	G	T	G	T	C	G	T	T	Ref	Ref	15bpDel	C	1bpIn	G	G	T	14bpIn	C	C	T	C	G	C	G	A	G	T	G	T	HapGRH6C		C	C	T
	51		CC89	G49	Bu Pa Yaung	EMR		A	G	G	C	G	Ref	C	C	G	T	G	T	C	G	T	T	Ref	Ref	15bpDel	C	1bpIn	G	G	T	14bpIn	C	C	T	C	G	C	G	A	G	T	G	T	HapGRH6C		C	C	T
	52		CC99	G52	Khao Sung Hung Yao	EMR		A	G	G	C	G	Ref	C	C	G	T	G	T	C	G	T	T	Ref	Ref	15bpDel	C	1bpIn	G	G	T	14bpIn	C	C	T	C	G	C	G	A	G	T	G	T	HapGRH6C		C	C	T
	53		CC23	G36	Ni Ka Re San Pyu	WCR		A	G	G	C	G	Ref	C	C	G	T	G	T	C	G	T	T	Ref	Ref	N	C	1bpIn	G	G	T	14bpIn	C	C	T	C	G	C	G	A	G	T	G	T	HapGRH6C		C	C	T
	54		CC76	G47	Kauk Hnyin Saba	EMR		A	G	G	C	G	Ref	C	C	G	T	G	T	C	N	C	N	Ref	N	N	C	1bpIn	G	G	T	14bpIn	C	C	T	C	G	C	G	A	G	T	G	T	HapGRH6C		C	C	T
	55		CC153	G136	Du Htung	WMR		A	G	G	C	G	Ref	C	C	G	T	G	T	C	T	C	A	Ref	Ref	Ref	C	Ref	G	G	T	14bpIn	N	C	N	C	G	C	G	A	A	T	G	T	HapGRH6D		C	C	T
	56		CC67	G45	Ma Kaw La	EMR		A	G	G	C	G	Ref	C	C	G	T	G	T	C	T	C	A	Ref	Ref	Ref	C	Ref	G	G	T	14bpIn	N	C	N	C	G	C	G	A	A	T	G	T	HapGRH6D		C	C	T
	57		CC371	G64	Yat Sauk	EMR		A	G	G	C	G	Ref	C	C	G	T	G	T	C	T	C	A	Ref	Ref	Ref	C	N	G	G	T	14bpIn	N	C	N	C	G	C	G	A	A	T	G	T	HapGRH6D		C	C	T
	58		CC347	G62	Khao Man Nain	EMR		A	G	G	C	G	Ref	C	C	G	T	G	T	C	T	C	A	Ref	Ref	Ref	N	N	G	G	T	14bpIn	N	C	N	C	G	C	G	A	A	T	G	T	HapGRH6D		C	C	T
	59		CC47	G80	Kauk Hnyin	EMR		A	G	G	C	G	Ref	C	C	G	T	G	T	C	T	C	A	Ref	Ref	Ref	N	N	G	G	T	14bpIn	N	C	N	C	G	C	G	A	A	T	G	T	HapGRH6D		C	C	T
	60		CC83	G48	Khao Khin Phut	EMR		A	G	G	C	G	Ref	C	C	G	T	G	T	C	T	C	A	Ref	Ref	Ref	N	N	G	G	T	14bpIn	N	C	N	C	G	C	G	A	A	T	G	T	HapGRH6D		C	C	T
	61		CC68	G85	San Senn	WMR		A	N	G	C	G	3bpDel	T	C	G	A	T	T	T	T	C	A	Ref	Ref	Ref	C	Ref	G	G	T	14bpIn	T	C	T	C	G	C	G	A	A	T	G	T	HapGRH6E		C	C	T
	62		CC125	G98	China 29	NMR		A	N	G	C	G	3bpDel	T	C	G	N	T	T	T	T	C	A	Ref	Ref	Ref	C	Ref	G	G	T	14bpIn	T	C	T	C	G	C	G	A	A	T	G	T	HapGRH6E		C	C	T
	63		CC132	G101	Mar Thu	WMR		A	N	G	C	G	3bpDel	T	C	N	N	T	T	T	T	C	A	Ref	Ref	Ref	C	Ref	G	G	T	14bpIn	T	C	T	C	G	C	G	A	A	T	G	T	HapGRH6E		C	C	T
	64		CC100	G93	Boke Thwin Phyu	WCR		G	G	T	A	G	Ref	C	C	G	T	G	T	C	T	T	A	Ref	3bpDel	Ref	C	1bpIn	T	A	G	14bpIn	C	T	C	C	A	C	C	C	A	A	A	T	HapGRH6F		C	C	T
	65		CC131	G100	Bu Ei Law	EMR		G	G	T	A	G	Ref	C	C	G	T	G	T	C	T	T	A	Ref	3bpDel	Ref	C	1bpIn	T	A	G	14bpIn	C	T	C	C	A	C	C	C	A	A	A	T	HapGRH6F		C	C	T
	66		CC139	G102	Khauk Mwe Hnaung	EMR		G	G	T	A	G	Ref	C	N	G	T	G	T	C	T	T	A	Ref	3bpDel	Ref	C	1bpIn	T	A	G	14bpIn	C	T	C	C	A	C	C	C	A	A	A	T	HapGRH6F		C	C	T
	67		CC193	G13	Khao Kan	EMR		G	G	T	A	G	Ref	C	C	G	T	G	T	C	T	T	A	Ref	3bpDel	Ref	C	1bpIn	T	A	G	14bpIn	C	T	C	C	A	C	C	C	A	A	A	T	HapGRH6F		C	C	T
	68		CC96	G91	Arshawarli	WCR		G	G	T	A	G	Ref	C	C	G	T	G	T	C	T	T	A	Ref	3bpDel	Ref	C	1bpIn	T	A	G	14bpIn	C	T	C	C	A	C	C	C	A	A	A	T	HapGRH6F		C	C	T
	69		CC492	G119	Taung Yoe Nga Cheik	EMR		G	G	T	A	G	Ref	C	N	N	N	G	T	C	T	T	A	Ref	3bpDel	Ref	C	1bpIn	T	A	G	14bpIn	C	T	C	C	A	C	C	C	A	A	A	T	HapGRH6F		N	C	T
	70		CC145	G105	Ant paw	CDZ		A	A	G	C	N	N	N	N	N	N	T	C	C	T	C	A	Ref	Ref	Ref	C	1bpIn	G	G	T	14bpIn	C	C	T	C	G	C	G	A	G	T	G	T	HapGRH6B		C	C	T
	71		CC195	G202	Kywe Kye Kare	ECR		A	A	G	C	T	Ref	C	T	C	T	T	C	C	T	C	A	Ref	Ref	Ref	C	1bpIn	G	G	T	14bpIn	C	C	T	C	G	C	G	A	G	T	G	T	HapGRH6B		C	C	T
	72		CC265	G259	Taung Hteik Pan	CDZ		A	A	G	C	T	Ref	C	T	C	T	T	C	C	T	C	A	Ref	Ref	Ref	C	1bpIn	G	G	T	14bpIn	C	C	T	C	G	C	G	A	G	T	G	T	HapGRH6B		C	C	T
	73		CC491	G32	Khaw Pae Ni	EMR		A	A	G	C	T	Ref	C	T	C	T	T	C	C	T	C	A	Ref	Ref	Ref	C	1bpIn	G	G	T	14bpIn	C	C	T	C	G	C	G	A	G	T	G	T	HapGRH6B		C	C	T
	74		CC53	G82	Biak Mang	WMR		A	A	G	C	T	Ref	C	T	C	T	T	C	C	T	C	A	Ref	Ref	Ref	C	1bpIn	G	G	T	14bpIn	C	C	T	C	G	C	G	A	G	T	G	T	HapGRH6B		C	C	T
	75		CC59	G42	Sa Ka Lay	EMR		A	A	G	C	T	Ref	C	T	C	T	T	C	C	T	C	A	Ref	Ref	Ref	C	1bpIn	G	G	T	14bpIn	C	C	T	C	G	C	G	A	G	T	G	T	HapGRH6B		C	C	T
	76		CC242	G113	Kaoh Saing	EMR		A	A	G	C	T	Ref	C	T	C	T	T	C	C	T	C	A	Ref	Ref	Ref	C	Ref	G	G	T	14bpIn	T	C	T	C	N	C	G	A	A	T	G	T	HapGRH6B		C	C	T
	77		CC1	G1	Paw San Hmwe	DR		A	G	G	C	G	Ref	C	C	G	T	G	T	C	G	T	T	Ref	Ref	15bpDel	C	1bpIn	G	G	T	14bpIn	C	C	T	C	G	C	G	A	G	T	G	T	HapGRH6C		C	C	T
	78		CC151	G176	Lai Fang	WMR		A	G	G	C	G	Ref	C	C	G	T	G	T	C	G	T	T	Ref	Ref	15bpDel	C	1bpIn	G	G	T	14bpIn	C	C	T	C	G	C	G	A	G	T	G	T	HapGRH6C		C	C	T
	79		CC164	G56	Bul Mashal	NMR		A	G	G	C	G	Ref	C	C	G	T	G	T	C	G	T	T	Ref	Ref	15bpDel	C	1bpIn	G	G	T	14bpIn	C	C	T	C	G	C	G	A	G	T	G	T	HapGRH6C		C	C	T
	80		CC166	G57	Khao Pyi Seng	EMR		A	G	G	C	G	Ref	C	C	G	T	G	T	C	G	T	T	Ref	Ref	15bpDel	C	1bpIn	G	G	T	14bpIn	C	C	T	C	G	C	G	A	G	T	G	T	HapGRH6C		C	C	T
	81		CC170	G110	Shwe Att	CDZ		A	G	G	C	G	Ref	C	C	G	T	G	T	C	G	T	T	Ref	Ref	15bpDel	C	1bpIn	G	G	T	14bpIn	C	C	T	C	G	C	G	A	G	T	G	T	HapGRH6C		C	C	T
	82		CC176	G58	Muyinn Saba	CDZ		A	G	G	C	G	Ref	C	C	G	T	G	T	C	G	T	T	Ref	Ref	15bpDel	C	1bpIn	G	G	N	14bpIn	C	C	T	C	G	C	G	A	G	T	G	T	HapGRH6C		C	C	T
	83		CC192	G139	Maung Pha Lo	DR		A	G	G	C	G	Ref	C	C	G	T	G	T	C	G	T	T	Ref	Ref	15bpDel	C	1bpIn	G	G	T	14bpIn	C	C	T	C	G	C	G	A	G	T	G	T	HapGRH6C		C	C	T
	84		CC202	G140	Ban Gauk Nga Sein	DR		A	G	G	C	G	Ref	C	C	G	T	G	T	C	G	T	T	Ref	Ref	15bpDel	C	1bpIn	G	G	T	14bpIn	C	C	T	C	G	C	G	A	G	T	G	T	HapGRH6C		C	C	T
	85		CC206	G14	Pa Din Thu Ma	DR		A	G	G	C	G	Ref	C	C	G	T	G	T	C	G	T	T	Ref	Ref	15bpDel	C	1bpIn	G	G	T	14bpIn	C	C	T	C	G	C	G	A	G	T	G	T	HapGRH6C		C	C	T
	86		CC22	G251	Khao Phar	EMR		A	G	G	C	G	Ref	C	C	G	T	G	T	C	G	T	T	Ref	Ref	15bpDel	C	1bpIn	G	G	T	14bpIn	C	C	T	C	G	C	G	A	G	T	G	T	HapGRH6C		C	C	T
	87		CC236	G214	Ya Gyaw Taung Pyan	DR		A	G	G	C	G	Ref	C	C	G	T	G	T	C	G	T	T	Ref	Ref	15bpDel	C	1bpIn	G	G	T	14bpIn	C	C	T	C	G	C	G	A	G	T	G	T	HapGRH6C		C	C	T
	88		CC271	G217	Thone Hnan Saba	ECR		A	G	G	C	G	Ref	C	C	G	T	G	T	C	G	T	T	Ref	Ref	15bpDel	C	1bpIn	G	G	T	14bpIn	C	C	T	C	G	C	G	A	G	T	G	T	HapGRH6C		C	C	T
	89		CC286	G187	Shan Ma Yin	CDZ		A	G	G	C	G	Ref	C	C	G	T	G	T	C	G	T	T	Ref	Ref	15bpDel	C	1bpIn	G	G	T	14bpIn	C	C	T	C	G	C	G	A	G	T	G	T	HapGRH6C		C	C	T
	90		CC3	G174	Ant Baw	WCR		A	G	G	C	G	Ref	C	C	G	T	G	T	C	G	T	T	Ref	Ref	15bpDel	C	1bpIn	G	G	T	14bpIn	C	C	T	C	G	C	G	A	G	T	G	T	HapGRH6C		C	C	T
	91		CC30	G175	Thia Rall	WMR		A	G	G	C	G	Ref	C	C	G	T	G	T	C	G	T	T	Ref	Ref	15bpDel	C	1bpIn	G	G	T	14bpIn	C	C	T	C	G	C	G	A	G	T	G	T	HapGRH6C		C	C	T
	92		CC313	G59	Saba Minn	CDZ		A	G	G	C	G	Ref	C	C	G	T	G	T	C	G	T	T	Ref	Ref	15bpDel	C	1bpIn	G	G	T	14bpIn	C	C	T	C	G	C	G	A	G	T	G	T	HapGRH6C		C	C	T
	93		CC33	G252	Naung Htu Phyu	NMR		A	G	G	C	G	Ref	C	C	G	T	G	T	C	G	T	T	Ref	Ref	15bpDel	C	1bpIn	G	G	T	14bpIn	C	C	T	C	G	C	G	A	G	T	G	T	HapGRH6C		C	C	T
	94		CC336	G265	Chin Kauk Hnyin	NMR		A	G	G	C	G	Ref	C	C	G	T	G	T	C	G	T	T	Ref	Ref	15bpDel	C	1bpIn	G	G	T	14bpIn	C	C	T	C	G	C	G	A	G	T	G	T	HapGRH6C		C	C	T
	95		CC341	G15	Thawt Gyi	NMR		A	G	G	C	G	Ref	C	C	G	T	G	T	C	G	T	T	Ref	Ref	15bpDel	C	1bpIn	G	G	T	14bpIn	C	C	T	C	G	C	G	A	G	T	G	T	HapGRH6C		C	C	T
	96		CC364	G17	Pa Laung Kyar	CDZ		A	G	G	C	G	Ref	C	C	G	T	G	T	C	G	T	T	Ref	Ref	15bpDel	C	1bpIn	G	G	T	14bpIn	C	C	T	C	G	C	G	A	G	T	G	T	HapGRH6C		C	C	T
	97		CC374	G160	Ywet Thay Gyi	CDZ		A	G	G	C	G	Ref	C	C	G	T	G	T	C	G	T	T	Ref	Ref	15bpDel	C	1bpIn	G	G	T	14bpIn	C	C	T	C	G	C	G	A	G	T	G	T	HapGRH6C		C	C	T
	98		CC376	G21	Mya Wut Yee	EMR		A	G	G	C	G	Ref	C	C	G	T	G	T	C	G	T	T	Ref	Ref	15bpDel	C	1bpIn	G	G	T	14bpIn	C	C	T	C	G	C	G	A	G	T	G	T	HapGRH6C		C	C	T
	99		CC377	G65	Ani Pyu Lar	WCR		A	G	G	C	G	Ref	C	C	G	T	G	T	C	G	T	T	Ref	Ref	15bpDel	C	1bpIn	G	G	T	14bpIn	C	C	T	C	G	C	G	A	G	T	G	T	HapGRH6C		C	C	T
	100		CC386	G24	Ngwe Bya Gyi Kauk Hnyin Net	CDZ		A	G	G	C	G	Ref	C	C	G	T	G	T	C	G	T	T	Ref	Ref	15bpDel	C	1bpIn	G	G	T	14bpIn	C	C	T	C	G	C	G	A	G	T	G	T	HapGRH6C		C	C	T
	101		CC401	G25	Khauk Nan Swan	EMR		A	G	G	C	G	Ref	C	C	G	T	G	T	C	G	T	T	Ref	Ref	15bpDel	C	1bpIn	G	G	T	14bpIn	C	C	T	C	G	C	G	A	G	T	G	T	HapGRH6C		C	C	T
	102		CC411	G190	Gesma	WMR		A	G	G	C	G	Ref	C	C	G	T	G	T	C	G	T	T	Ref	Ref	15bpDel	C	1bpIn	G	G	T	14bpIn	C	C	T	C	G	C	G	A	G	T	G	T	HapGRH6C		C	C	T
	103		CC415	G237	Kayin Gyi	ECR		A	G	G	C	G	Ref	C	C	G	T	G	T	C	G	T	T	Ref	Ref	15bpDel	C	1bpIn	G	G	T	14bpIn	C	C	T	C	G	C	G	A	G	T	G	T	HapGRH6C		C	C	T
	104		CC426	G28	Ton Jan	NMR		A	G	G	C	G	Ref	C	C	G	T	G	T	C	G	T	T	Ref	Ref	15bpDel	C	1bpIn	G	G	T	14bpIn	C	C	T	C	G	C	G	A	G	T	G	T	HapGRH6C		C	C	T
	105		CC431	G268	Sabanet	CDZ		A	G	G	C	G	Ref	C	C	G	T	G	T	C	G	T	T	Ref	Ref	15bpDel	C	1bpIn	G	G	T	14bpIn	C	C	T	C	G	C	G	A	G	T	G	T	HapGRH6C		C	C	T
	106		CC442	G30	Kauk Hnyin ( white)	NMR		A	G	G	C	G	Ref	C	C	G	T	G	T	C	G	T	T	Ref	Ref	15bpDel	C	1bpIn	G	G	T	14bpIn	C	C	T	C	G	C	G	A	G	T	G	T	HapGRH6C		C	C	T
	107		CC450	G70	Khao Li Pon	EMR		A	G	G	C	G	Ref	C	C	G	T	G	T	C	G	T	T	Ref	Ref	15bpDel	C	1bpIn	G	G	T	14bpIn	C	C	T	C	G	C	G	A	G	T	G	T	HapGRH6C		C	C	T
	108		CC48	G39	Khao Ann	EMR		A	G	G	C	G	Ref	C	C	G	T	G	T	C	G	T	T	Ref	Ref	15bpDel	C	1bpIn	G	G	T	14bpIn	C	C	T	C	G	C	G	A	G	T	G	T	HapGRH6C		C	C	T
	109		CC484	G195	Hauk Pee Sai	NMR		A	G	G	C	G	Ref	C	C	G	T	G	T	C	G	T	T	Ref	Ref	15bpDel	C	1bpIn	G	G	T	14bpIn	C	C	T	C	G	C	G	A	G	T	G	T	HapGRH6C		C	C	T
	110		CC494	G73	Kauk Hnyin Hnit	CDZ		A	G	G	C	G	Ref	C	C	G	T	G	T	C	G	T	T	Ref	Ref	15bpDel	C	1bpIn	G	G	T	14bpIn	C	C	T	C	G	C	G	A	G	T	G	T	HapGRH6C		C	C	T
	111		CC499	G33	Chin Mee Shay	WMR		A	G	G	C	G	Ref	C	C	G	T	G	T	C	G	T	T	Ref	Ref	15bpDel	C	1bpIn	G	G	T	14bpIn	C	C	T	C	G	C	G	A	G	T	G	T	HapGRH6C		C	C	T
	112		CC516	G272	Kauk Thwe Mee Shay	CDZ		A	G	G	C	G	Ref	C	C	G	T	G	T	C	G	T	T	Ref	Ref	15bpDel	C	1bpIn	G	G	T	14bpIn	C	C	T	C	G	C	G	A	G	T	G	T	HapGRH6C		C	C	T
	113		CC529	G199	Nga Kyein Thee	WCR		A	G	G	C	G	Ref	C	C	G	T	G	T	C	G	T	T	Ref	Ref	15bpDel	C	1bpIn	G	G	T	14bpIn	C	C	T	C	G	C	G	A	G	T	G	T	HapGRH6C		C	C	T
	114		CC71	G86	Khao Lan Kan	EMR		A	G	G	C	G	Ref	C	C	G	T	G	T	C	G	T	T	Ref	Ref	15bpDel	C	1bpIn	G	G	T	14bpIn	C	C	T	C	G	C	G	A	G	T	G	T	HapGRH6C		C	C	T
	115		CC87	G89	Saya Lay	EMR		A	G	G	C	G	Ref	C	C	G	T	G	T	C	G	T	T	Ref	Ref	15bpDel	C	1bpIn	G	G	T	14bpIn	C	C	T	C	G	C	G	A	G	T	G	T	HapGRH6C		C	C	T
	116		CC346	G16	Kyaw Khaw	NMR		A	G	G	C	G	Ref	C	C	G	T	G	T	C	G	T	T	Ref	Ref	15bpDel	N	1bpIn	G	G	T	14bpIn	C	C	T	C	G	C	G	A	G	T	G	T	HapGRH6C		C	C	T
	117		CC221	G208	Shwe War Tun	DR		A	G	G	C	G	Ref	C	C	G	T	G	T	C	G	T	T	Ref	Ref	15bpDel	N	N	N	N	T	14bpIn	C	C	T	C	G	C	G	A	G	T	G	T	HapGRH6C		C	C	T
	118		CC10	G2	Na Bya Sann	NMR		A	G	G	C	G	Ref	C	C	G	T	G	T	C	G	T	T	Ref	Ref	N	C	1bpIn	G	G	T	14bpIn	C	C	T	C	G	C	G	A	G	T	G	T	HapGRH6C		C	C	T
	119		CC375	G188	Bamaw Pyan	NMR		A	G	G	C	G	Ref	C	C	G	T	G	T	C	G	T	T	Ref	Ref	N	C	1bpIn	G	G	T	14bpIn	C	C	T	C	G	C	G	A	G	T	G	T	HapGRH6C		C	C	T
	120		CC105	G53	Khao Sai	EMR		A	G	G	C	G	Ref	C	C	G	T	G	T	C	T	C	A	Ref	Ref	Ref	C	Ref	G	G	T	14bpIn	N	C	N	C	G	C	G	A	A	T	G	T	HapGRH6D		C	C	T
	121		CC116	G54	Kauk Hnyin Net	EMR		A	G	G	C	G	Ref	C	C	G	T	G	T	C	T	C	A	Ref	Ref	Ref	C	Ref	G	G	T	14bpIn	N	C	N	C	G	C	G	A	A	T	G	T	HapGRH6D		C	C	T
	122		CC493	G72	Kauk Hnyin	CDZ		A	G	G	C	G	Ref	C	C	G	T	G	T	C	T	C	A	Ref	Ref	Ref	C	Ref	G	G	T	14bpIn	N	C	N	C	G	C	G	A	A	T	G	T	HapGRH6D		C	C	T
	123		CC75	G46	Kauk Hnyin Saba	EMR		A	G	G	C	G	Ref	C	C	G	T	G	T	C	T	C	A	Ref	Ref	Ref	C	Ref	G	G	T	14bpIn	N	C	N	C	G	C	G	A	A	T	G	T	HapGRH6D		C	C	T
	124		CC92	G50	Kauk Hnyin Me	EMR		A	G	G	C	G	Ref	C	C	G	T	G	T	C	T	C	A	Ref	Ref	Ref	C	N	G	G	T	14bpIn	N	C	N	C	G	C	G	A	A	T	G	T	HapGRH6D		C	C	T
	125		CC355	G230	Yoe Sein	DR		A	G	G	C	G	Ref	C	C	G	T	G	T	C	T	C	A	Ref	Ref	Ref	N	1bpIn	G	G	T	14bpIn	C	C	C	C	G	C	G	A	A	T	G	T	HapGRH6D		C	C	T
	126		CC46	G38	Kauk Hnyin Me	EMR		A	G	G	C	G	Ref	C	C	G	T	G	T	C	T	C	A	Ref	Ref	Ref	N	N	G	G	T	14bpIn	N	C	N	C	G	C	G	A	A	T	G	T	HapGRH6D		C	C	T
	127		CC319	G227	Kauk Hynin	CDZ		A	G	G	C	G	Ref	C	C	G	T	G	T	C	T	C	A	Ref	Ref	N	N	1bpIn	G	N	T	14bpIn	C	C	C	C	G	C	G	A	A	T	G	T	HapGRH6D		C	C	T
	128		CC94	G90	Shwe War Yin	DR		A	G	G	C	G	Ref	C	C	G	T	G	T	N	T	C	A	Ref	Ref	Ref	C	1bpIn	G	G	T	N	C	C	C	N	N	N	G	A	G	T	G	N	HapGRH6D		C	C	T
	129		CC11	G3	Mine Taung	CDZ		A	N	G	C	G	3bpDel	T	C	G	A	T	T	T	T	C	A	Ref	Ref	Ref	C	Ref	G	G	T	14bpIn	T	C	T	C	G	C	G	A	A	T	G	T	HapGRH6E		C	C	T
	130		CC231	G213	Wet Si Pyu	CDZ		A	N	G	C	G	3bpDel	T	C	G	A	T	T	T	T	C	A	Ref	Ref	Ref	C	Ref	G	G	T	14bpIn	T	C	T	C	G	C	G	A	A	T	G	T	HapGRH6E		C	C	T
	131		CC274	G184	Myo Raw (Wan Me)	WCR		A	N	G	C	G	3bpDel	T	C	G	A	T	T	T	T	C	A	Ref	Ref	Ref	C	Ref	G	G	T	14bpIn	T	C	T	C	G	C	G	A	A	T	G	T	HapGRH6E		C	C	T
	132		CC373	G20	Ly Mee	ECR		A	N	G	C	G	3bpDel	T	C	G	A	T	T	T	T	C	A	Ref	Ref	Ref	C	Ref	G	G	T	14bpIn	T	C	T	C	G	C	G	A	A	T	G	T	HapGRH6E		C	C	T
	133		CC523	G198	Shwe War Kauk Hnyin	DR		A	N	G	C	G	3bpDel	T	C	G	A	T	T	T	T	C	A	Ref	Ref	Ref	C	Ref	G	G	T	14bpIn	T	C	T	C	G	C	G	A	A	T	G	T	HapGRH6E		C	C	T
	134		CC130	G99	Kauk Hla Te Thi	EMR		A	N	G	C	G	3bpDel	T	C	G	N	T	T	T	T	C	A	Ref	Ref	Ref	C	Ref	G	G	T	14bpIn	T	C	T	C	G	C	G	A	A	T	G	T	HapGRH6E		C	C	T
	135		CC212	G178	Shwe Kyi Tauk	EMR		A	N	G	C	G	3bpDel	T	C	G	N	T	T	T	T	C	A	Ref	Ref	Ref	C	Ref	G	G	T	14bpIn	T	C	T	C	G	C	G	A	A	T	G	T	HapGRH6E		C	C	T
	136		CC172	G254	Taung O Nu (Ashay)	WMR		A	N	G	C	N	N	N	N	N	N	T	T	T	T	C	A	Ref	Ref	Ref	C	Ref	G	G	T	14bpIn	T	C	T	C	G	C	G	A	A	T	G	T	HapGRH6E		C	C	T
	137		CC291	G262	Hlae Oo Khwe	DR		A	N	N	N	N	N	N	N	N	N	T	T	T	T	C	A	Ref	Ref	Ref	C	Ref	G	G	T	14bpIn	T	C	T	C	G	C	G	N	N	T	G	T	HapGRH6E		N	C	T
	138		CC146	G106	Sa Bong Thau	WMR		G	G	T	A	G	Ref	C	C	G	T	G	T	C	T	T	A	Ref	3bpDel	Ref	C	1bpIn	T	A	G	14bpIn	C	T	C	C	A	C	C	C	A	A	A	T	HapGRH6F		C	C	T
	139		CC211	G205	Kyathaung Hmwe	DR		G	G	T	A	G	Ref	C	N	G	T	G	T	C	T	T	A	Ref	3bpDel	Ref	C	1bpIn	T	A	G	14bpIn	C	T	C	C	A	C	C	C	A	A	A	T	HapGRH6F		C	C	T
	140		CC235	G144	Myaung Mya	DR		G	G	T	A	G	Ref	C	C	G	T	G	T	C	T	T	A	Ref	3bpDel	Ref	C	1bpIn	T	A	G	14bpIn	C	T	C	C	A	C	C	C	A	A	A	T	HapGRH6F		C	C	T
	141		CC24	G133	Mai Saw	CDZ		G	G	T	A	G	Ref	C	C	G	T	G	T	C	T	T	A	Ref	3bpDel	Ref	C	1bpIn	T	A	G	14bpIn	C	T	C	C	A	C	C	C	A	A	A	T	HapGRH6F		C	C	T
	142		CC248	G258	In Gyin (A)	CDZ		G	G	T	A	G	Ref	C	C	G	T	G	T	C	T	T	A	Ref	3bpDel	Ref	C	1bpIn	T	A	G	14bpIn	C	T	C	C	A	C	C	C	A	A	A	T	HapGRH6F		C	C	T
	143		CC275	G149	Kywat Shay	WCR		G	G	T	A	G	Ref	C	C	G	T	G	T	C	T	T	A	Ref	3bpDel	Ref	C	1bpIn	T	A	G	14bpIn	C	T	C	C	A	C	C	C	A	A	A	T	HapGRH6F		C	C	T
	144		CC300	G223	Tan Kang	WMR		G	G	T	A	G	Ref	C	C	G	T	G	T	C	T	T	A	Ref	3bpDel	Ref	C	1bpIn	T	A	G	14bpIn	C	T	C	C	A	C	C	C	A	A	A	T	HapGRH6F		C	C	T
	145		CC312	G151	Kauk	CDZ		G	G	T	A	G	Ref	C	C	G	T	G	T	C	T	T	A	Ref	3bpDel	Ref	C	1bpIn	T	A	G	14bpIn	C	T	C	C	A	C	C	C	A	A	A	T	HapGRH6F		C	C	T
	146		CC320	G153	Kauk Hnyin	ECR		G	G	T	A	G	Ref	C	C	G	T	G	T	C	T	T	A	Ref	3bpDel	Ref	C	1bpIn	N	N	G	14bpIn	C	T	C	C	A	C	C	C	A	A	A	T	HapGRH6F		C	C	T
	147		CC333	G155	Rakhaing Pho	DR		G	G	T	A	G	Ref	C	C	G	T	G	T	C	T	T	A	Ref	3bpDel	Ref	C	1bpIn	T	A	G	14bpIn	C	T	C	C	A	C	C	C	A	A	A	T	HapGRH6F		C	C	T
	148		CC35	G253	Sein Wine Yin	CDZ		G	G	T	A	G	Ref	C	C	G	T	G	T	C	T	T	A	Ref	3bpDel	Ref	C	1bpIn	T	A	G	14bpIn	C	T	C	C	A	C	C	C	A	A	A	T	HapGRH6F		C	C	T
	149		CC360	G159	Nga Shink Thway	DR		G	G	T	A	G	Ref	C	C	G	T	G	T	C	T	T	A	Ref	3bpDel	Ref	C	1bpIn	T	A	G	14bpIn	C	T	C	C	A	C	C	C	A	A	A	T	HapGRH6F		C	C	T
	150		CC38	G79	Nung Ding Thau	WMR		G	G	T	A	G	Ref	C	C	G	T	G	T	C	T	T	A	Ref	3bpDel	Ref	C	1bpIn	T	A	G	14bpIn	C	T	C	C	A	C	C	C	A	A	A	T	HapGRH6F		C	C	T
	151		CC421	G27	Khao Note Tit Own	DR		G	G	T	A	G	Ref	C	C	G	T	G	T	C	T	T	A	Ref	3bpDel	Ref	C	1bpIn	T	A	G	14bpIn	C	T	C	C	A	C	C	C	A	A	A	T	HapGRH6F		C	C	T
	152		CC422	G163	Kyun Shwe War	CDZ		G	G	T	A	G	Ref	C	C	G	T	G	T	C	T	T	A	Ref	3bpDel	Ref	C	1bpIn	T	A	G	14bpIn	C	T	C	C	A	C	C	C	A	A	A	T	HapGRH6F		C	C	T
	153		CC468	G269	Kauk Hnyin	NMR		G	G	T	A	G	Ref	C	C	G	T	G	T	C	T	T	A	Ref	3bpDel	Ref	C	1bpIn	T	A	G	14bpIn	C	T	C	C	A	C	C	C	A	A	A	T	HapGRH6F		C	C	T
	154		CC483	G270	Nagayar	ECR		G	G	T	A	G	Ref	C	C	G	T	G	T	C	T	T	A	Ref	3bpDel	Ref	C	1bpIn	T	A	G	14bpIn	C	T	C	C	A	C	C	C	A	A	A	T	HapGRH6F		C	C	T
	155		CC490	G241	Kyar Ama Gyi	EMR		G	G	T	A	G	Ref	C	C	G	T	G	T	C	T	T	A	Ref	3bpDel	Ref	C	1bpIn	T	A	G	14bpIn	C	T	C	C	A	C	C	C	A	A	A	T	HapGRH6F		C	C	T
	156		CC500	G242	Thet Yin Ka La Gyi	CDZ		G	G	T	A	G	Ref	C	C	G	T	G	T	C	T	T	A	Ref	3bpDel	Ref	C	1bpIn	T	A	G	14bpIn	C	T	C	C	A	C	C	C	A	A	A	T	HapGRH6F		C	C	T
	157		CC56	G7	Cal Thau	WMR		G	G	T	A	G	Ref	C	C	G	T	G	T	C	T	T	A	Ref	3bpDel	Ref	C	1bpIn	T	A	G	14bpIn	C	T	C	C	A	C	C	C	A	A	A	T	HapGRH6F		C	C	T
	158		CC8	G249	Nar Tha Pu	CDZ		G	G	T	A	G	Ref	C	C	G	T	G	T	C	T	T	A	Ref	3bpDel	Ref	C	1bpIn	T	A	G	14bpIn	C	T	C	C	A	C	C	C	A	A	A	T	HapGRH6F		C	C	T
	159		CC82	G8	Kauk Hnyin Nga Cheik	NMR		G	G	T	A	G	Ref	C	C	G	T	G	T	C	T	T	A	Ref	3bpDel	Ref	C	1bpIn	T	A	G	14bpIn	C	T	C	C	A	C	C	C	A	A	A	T	HapGRH6F		C	C	T
	160		CC9	G75	Naw Phee	EMR		G	G	T	A	G	Ref	C	C	G	T	G	T	C	T	T	A	Ref	3bpDel	Ref	C	1bpIn	T	A	G	14bpIn	C	T	C	C	A	C	C	C	A	A	A	T	HapGRH6F		C	C	T
	161		CC513	G172	Kauk Yin	CDZ		G	G	T	A	G	Ref	C	N	N	N	G	T	C	T	T	N	N	N	Ref	C	1bpIn	T	A	G	14bpIn	C	T	C	C	A	C	C	C	A	A	A	T	HapGRH6F		C	C	T
	162		CC171	G111	Byit Thar	WMR		G	G	T	A	G	Ref	C	C	N	N	T	T	C	T	T	A	Ref	3bpDel	Ref	C	1bpIn	T	A	G	14bpIn	C	T	C	C	A	C	C	C	A	A	A	T	HapGRH6F		C	C	T
	163		CC49	G81	Yway	EMR		N	G	G	C	G	Ref	C	C	G	T	G	T	C	N	N	N	Ref	Ref	N	C	1bpIn	G	G	T	14bpIn	C	C	C	C	G	T	G	A	A	T	G	T	HapGRH6G		C	C	T
	164		CC435	G167	Phyine Zin Ni	WCR		N	G	G	C	G	Ref	C	C	G	T	G	T	N	T	C	A	Ref	Ref	Ref	C	1bpIn	G	G	T	14bpIn	C	C	C	C	G	T	G	A	A	T	G	T	HapGRH6G		C	C	T
	165		CC458	G168	Kyun Shwe War	ECR		N	G	G	C	G	Ref	C	C	G	T	G	T	N	T	C	A	Ref	Ref	Ref	C	1bpIn	G	G	T	14bpIn	C	C	C	C	G	T	G	A	A	T	G	T	HapGRH6G		C	C	T
	166		CC61	G83	Ywe	EMR		N	G	G	C	G	Ref	C	C	G	T	G	T	N	T	C	A	Ref	Ref	Ref	C	1bpIn	G	G	T	14bpIn	C	C	C	C	G	T	G	A	A	T	G	T	HapGRH6G		C	C	T
	167		CC167	G109	Khao Ho Mon(China 249)	EMR		N	G	N	N	G	Ref	C	N	N	N	N	N	N	T	C	A	Ref	Ref	Ref	N	1bpIn	G	G	T	14bpIn	C	C	C	C	N	N	N	A	A	T	G	T	HapGRH6G		N	C	T
	168		CC485	G118	Khao Mit Nwe( Khao Per Won)	EMR		N	N	G	C	N	Ref	C	N	N	T	N	N	C	T	C	A	Ref	Ref	Ref	C	1bpIn	G	G	T	14bpIn	C	C	C	C	G	T	G	A	A	T	G	T	HapGRH6G		C	C	T
	169		CC352	G229	Padan Nga Sein	DR		A	G	G	C	G	Ref	C	C	G	T	G	T	C	T	T	A	Ref	3bpDel	Ref	C	1bpIn	T	A	G	14bpIn	C	T	C	C	A	C	C	C	A	A	A	T	Unknown		T	A	A
	170		CC304	G224	Chan Nyeing	CDZ		N	N	N	N	N	Ref	C	C	N	T	N	N	C	T	N	A	N	N	Ref	C	1bpIn	N	N	N	N	C	N	C	N	N	C	N	N	N	N	N	N	Unknown		T	A	A
	171		CC477	G194	Matho	WMR		N	G	N	N	G	Ref	C	C	G	T	G	T	C	N	T	N	Ref	N	N	C	1bpIn	N	N	N	14bpIn	C	N	N	C	N	C	N	N	N	N	N	T	Unknown		T	A	A
	172		CC197	G203	Pho Kaw Gyi	DR		A	A	G	C	T	Ref	C	T	C	T	T	C	C	T	C	A	8bpDel	Ref	Ref	T	1bpIn	G	G	T	Ref	C	C	C	T	G	C	G	A	G	T	G	G	Unknown		T	A	N
	173		CC505	G243	Kywe Lan	NMR		A	A	G	C	T	Ref	C	T	C	T	T	C	C	T	C	A	8bpDel	Ref	Ref	T	1bpIn	G	G	T	Ref	C	C	C	T	G	C	G	A	G	T	G	G	Unknown		T	A	A
	174		CC314	G152	Shwe Ta Sote Yoe Ni	CDZ		N	G	G	C	G	Ref	C	C	G	T	G	T	N	N	N	N	Ref	Ref	N	C	1bpIn	G	G	T	14bpIn	C	C	N	C	G	C	G	A	N	N	N	T	Unknown		T	A	A
	175		CC142	G103	Ku Taung Myo Tun	ECR		A	G	N	N	G	Ref	C	C	G	T	G	T	T	T	C	A	Ref	Ref	Ref	C	N	G	G	T	14bpIn	C	C	C	C	G	C	G	A	A	A	A	T	Unknown		C	C	T
	176		CC158	G108	Kari Let Yone	WCR		A	G	N	N	G	Ref	C	C	G	T	N	T	T	T	C	A	Ref	Ref	Ref	C	1bpIn	G	G	T	14bpIn	C	C	C	C	G	C	G	A	A	A	A	T	Unknown		C	C	T
	177		CC73	G87	Khao Swos	EMR		A	G	G	C	G	3bpDel	T	C	G	A	T	T	T	T	C	A	Ref	Ref	Ref	C	Ref	G	G	T	14bpIn	T	C	T	C	G	C	G	A	A	T	G	T	Unknown		C	C	T
	178		CC36	G134	Duh Thim	WMR		N	G	G	C	G	Ref	C	C	G	T	G	T	C	T	C	A	Ref	Ref	Ref	C	N	N	N	T	14bpIn	C	C	C	C	G	C	G	A	N	N	N	T	Unknown		C	C	T
	179		CC199	G255	Yan Gon Nga Cheik	DR		A	G	G	C	G	Ref	N	N	N	N	G	T	C	N	N	N	N	N	N	C	1bpIn	G	G	T	14bpIn	C	C	T	C	G	C	G	A	G	T	G	T	Unknown		C	C	T
	180		CC515	G35	Gwa	DR		A	G	G	C	G	Ref	N	N	N	N	G	T	C	N	N	N	N	N	N	C	1bpIn	G	G	T	14bpIn	C	C	T	C	G	C	G	A	G	T	G	T	Unknown		C	C	T
	181		CC308	G226	Nga Pyar Gyi	CDZ		A	G	G	C	G	Ref	C	C	N	T	N	T	C	T	C	A	Ref	Ref	Ref	N	1bpIn	G	G	N	14bpIn	C	C	C	C	G	C	G	A	A	T	G	T	Unknown		C	C	T
	182		CC436	G114	Let To Ri	WCR		A	G	N	N	G	Ref	C	C	G	T	G	T	T	T	C	A	Ref	Ref	Ref	C	1bpIn	G	G	T	14bpIn	C	C	C	C	G	C	G	A	A	A	A	T	Unknown		C	C	T
	183		CC423	G164	Lone Pu	EMR		A	G	N	N	N	N	N	N	N	N	G	T	C	T	C	A	N	N	N	T	1bpIn	G	G	T	N	C	C	C	N	G	N	G	A	G	T	G	N	Unknown		C	C	T
	184		CC475	G31	Naw Che	CDZ		A	N	G	C	G	3bpDel	T	C	G	A	T	T	T	T	C	A	Ref	Ref	Ref	C	1bpIn	G	G	G	14bpIn	C	C	C	C	G	C	C	A	A	T	G	T	Unknown		C	C	T
	185		CC512	G34	War Phyu	NMR		A	N	G	C	G	Ref	C	N	N	N	G	T	C	N	N	N	N	N	N	C	1bpIn	G	G	T	14bpIn	C	C	T	C	G	C	G	A	G	T	G	T	Unknown		C	C	T
	186		CC469	G116	Kyaung Ngo	CDZ		A	N	N	N	G	Ref	C	C	G	T	G	T	C	T	C	A	Ref	Ref	Ref	C	1bpIn	G	G	T	Ref	C	C	C	T	G	C	G	A	G	T	G	T	Unknown		C	C	T
	187		CC268	G261	Kaing Saba	EMR		G	G	G	C	G	Ref	C	C	C	T	T	C	C	T	C	A	Ref	Ref	Ref	C	1bpIn	T	G	G	14bpIn	C	C	C	C	G	T	G	A	A	T	G	T	Unknown		C	C	T
	188		CC400	G66	Byat Kauk Hnyin	CDZ		G	G	G	C	G	Ref	C	N	N	N	G	T	T	T	C	A	Ref	Ref	Ref	T	1bpIn	G	G	T	14bpIn	C	C	C	C	G	C	G	A	G	T	G	T	Unknown		C	C	T
	189		CC126	G10	Ywat Oat Kauk Hnyin	ECR		N	G	T	A	G	Ref	C	C	G	T	G	T	C	T	T	A	Ref	3bpDel	Ref	C	1bpIn	T	A	G	14bpIn	C	T	C	C	A	C	C	C	A	A	A	T	Unknown		C	C	T
	190		CC509	G171	Eka Ye Saba	DR		N	G	T	A	G	Ref	C	C	G	T	G	T	C	T	T	A	Ref	3bpDel	Ref	C	1bpIn	T	A	G	14bpIn	C	T	C	C	A	C	C	C	A	A	A	T	Unknown		C	C	T
	191		CC239	G180	Kyar Si Kauk Hnyin	ECR		A	G	G	C	G	3bpDel	T	C	G	A	T	T	T	T	C	A	Ref	Ref	Ref	C	Ref	G	G	T	14bpIn	T	C	T	C	G	C	G	A	A	T	G	T	Unknown		C	C	T
	192		CC244	G257	Moe Thee Myo	CDZ		A	G	G	C	G	3bpDel	T	C	G	A	T	T	T	T	C	A	Ref	Ref	Ref	C	Ref	G	G	T	14bpIn	T	C	T	C	G	C	G	A	A	T	G	T	Unknown		C	C	T
	193		CC273	G183	Pauk War (Kauk Hnyin)	WCR		A	G	G	C	G	3bpDel	T	C	G	A	T	T	T	T	C	A	Ref	Ref	Ref	C	Ref	G	G	T	14bpIn	T	C	T	C	G	C	G	A	A	T	G	T	Unknown		C	C	T
	194		CC351	G157	Shut Mee	EMR		A	G	G	C	G	3bpDel	T	C	G	A	T	T	T	T	C	A	Ref	Ref	Ref	C	Ref	G	G	T	14bpIn	T	C	T	C	G	C	G	A	A	T	G	T	Unknown		C	C	T
	195		CC460	G193	Kauk Hnyin Yin (Myaungmya)	DR		A	G	G	C	G	3bpDel	T	C	G	A	T	T	T	T	C	A	Ref	Ref	Ref	C	Ref	G	G	T	14bpIn	T	C	T	C	G	C	G	A	A	T	G	T	Unknown		C	C	T
	196		CC19	G250	Chi Nyo	CDZ		A	G	G	C	G	Ref	C	C	G	T	G	T	T	T	C	A	Ref	Ref	Ref	C	1bpIn	G	G	T	14bpIn	C	C	C	C	G	C	G	A	G	T	G	G	Unknown		C	C	T
	197		CC208	G141	Ma Kauk Hmwe	CDZ		A	G	G	C	G	Ref	C	C	G	T	G	T	T	T	C	A	Ref	Ref	Ref	C	1bpIn	G	G	T	14bpIn	C	C	C	C	G	C	G	A	G	T	G	G	Unknown		C	C	T
	198		CC28	G6	Phichenam	NMR		A	G	G	C	G	Ref	C	C	G	T	G	T	T	T	C	A	Ref	Ref	Ref	C	1bpIn	G	G	T	14bpIn	C	C	C	C	G	C	G	A	G	T	G	G	Unknown		C	C	T
	199		CC324	G264	Byat	NMR		A	G	G	C	G	Ref	C	C	G	T	G	T	T	T	C	A	Ref	Ref	Ref	C	1bpIn	G	G	T	14bpIn	C	C	C	C	G	C	G	A	G	T	G	G	Unknown		C	C	T
	200		CC6	G248	Kauk Hnyin War	CDZ		A	G	G	C	G	Ref	C	C	G	T	G	T	T	T	C	A	Ref	Ref	Ref	C	1bpIn	G	G	T	14bpIn	C	C	C	C	G	C	G	A	G	T	G	G	Unknown		C	C	T
	201		CC14	G4	Kauk Yin Phyu	NMR		A	G	G	C	G	Ref	C	C	G	T	T	T	C	T	C	A	Ref	Ref	Ref	N	N	N	G	T	14bpIn	C	C	C	C	G	C	G	A	G	T	G	T	Unknown		C	C	T
	202		CC224	G143	Ya Gyaw	DR		A	G	G	C	G	Ref	C	C	G	T	T	T	C	T	C	A	Ref	Ref	Ref	N	N	N	G	T	14bpIn	C	C	C	C	G	C	G	A	G	T	G	T	Unknown		C	C	T
	203		CC232	G256	Hmawbi Nga Kywe	DR		A	G	G	C	G	Ref	C	C	G	T	T	T	C	T	C	A	Ref	Ref	Ref	N	N	N	G	T	14bpIn	C	C	C	C	G	C	G	A	G	T	G	T	Unknown		C	C	T
	204		CC223	G210	Kauk Hnyin	DR		A	G	G	C	G	Ref	C	C	N	N	N	T	C	T	C	A	Ref	Ref	Ref	N	N	N	G	T	14bpIn	C	C	C	C	G	C	G	A	G	T	G	T	Unknown		C	C	T
	205		CC259	G127	Khao Pin Lain	CDZ		A	G	G	C	G	Ref	C	C	N	N	N	T	C	T	C	A	Ref	Ref	Ref	N	N	N	G	T	14bpIn	C	C	C	C	G	C	G	A	G	T	G	T	Unknown		C	C	T
	206		CC215	G207	Balu Gyun Nga Sein	DR		A	A	G	C	T	Ref	C	T	C	T	T	C	C	T	C	A	8bpDel	Ref	Ref	T	1bpIn	G	G	T	Ref	C	C	C	T	G	C	G	A	G	T	G	G	Unknown		C	C	T
	207		CC262	G215	Tha Zin Tan	DR		A	A	G	C	T	Ref	C	T	C	T	T	C	C	T	C	A	8bpDel	Ref	Ref	T	1bpIn	G	G	T	Ref	C	C	C	T	G	C	G	A	G	T	G	G	Unknown		C	C	T
	208		CC403	G161	Khauk Hauk	EMR		N	G	G	C	G	Ref	C	C	G	T	G	T	C	T	C	A	Ref	Ref	Ref	C	1bpIn	G	G	T	14bpIn	C	C	C	C	G	C	G	A	N	N	N	T	Unknown		C	C	T
	209		CC306	G150	Ayeyarmin	CDZ		N	G	G	C	G	Ref	C	C	G	T	G	T	C	T	C	A	Ref	Ref	Ref	C	N	N	N	T	14bpIn	C	C	C	C	G	C	G	A	N	N	N	T	Unknown		C	C	T
	210		CC342	G156	Phi Zin	ECR		N	G	G	C	G	Ref	C	C	G	T	G	T	C	T	C	A	Ref	Ref	Ref	C	N	N	N	T	14bpIn	C	C	C	C	G	C	G	A	N	N	N	T	Unknown		C	C	T
	211		CC434	G166	Phyine Zin Phyu	WCR		N	G	G	C	G	Ref	C	C	G	T	G	T	C	T	C	A	Ref	Ref	Ref	C	N	N	N	T	14bpIn	C	C	C	C	G	C	G	A	N	N	N	T	Unknown		N	C	T
	212		CC217	G142	Pegu Gyi	DR		N	G	G	C	G	Ref	C	C	G	T	G	T	N	N	N	N	Ref	Ref	N	C	1bpIn	G	G	T	14bpIn	C	C	N	C	G	C	G	A	N	N	N	T	Unknown		C	C	T
	213		CC66	G44	Khao Khan Pu	EMR		A	N	G	C	N	Ref	C	N	N	T	N	N	C	N	N	N	Ref	Ref	N	C	1bpIn	G	G	T	14bpIn	C	C	T	C	G	C	G	A	G	T	G	T	Unknown		C	C	T
	214		CC367	G18	Sein Ti Saba	NMR		A	G	G	C	G	Ref	C	C	G	T	N	T	C	N	N	N	Ref	Ref	N	C	1bpIn	G	G	T	14bpIn	C	C	N	C	G	C	G	A	G	T	G	T	Unknown		C	C	T
	215		CC12	G120	Htaw Patt Sein	CDZ		A	A	G	C	T	Ref	C	T	C	T	T	C	C	T	C	A	8bpDel	Ref	Ref	T	1bpIn	G	G	T	Ref	C	C	C	T	G	C	G	A	G	T	G	G	Unknown		N	A	A
	216		CC143	G124	Shwe Dinga	DR		A	A	G	C	T	Ref	C	T	C	T	T	C	C	T	C	A	8bpDel	Ref	Ref	T	1bpIn	G	G	T	Ref	C	C	C	T	G	C	G	A	G	T	G	G	Unknown		T	N	N
	217		CC361	G231	Ka Lei	DR		A	A	G	C	T	Ref	C	T	N	T	T	C	C	T	C	A	8bpDel	Ref	Ref	T	1bpIn	G	G	T	Ref	C	C	C	T	G	C	G	A	G	T	G	G	Unknown		T	N	N
	218		CC354	G158	Kywet Thwa	DR		N	G	G	C	G	Ref	C	C	G	T	G	T	N	N	N	N	Ref	Ref	N	C	1bpIn	G	G	T	14bpIn	C	C	N	C	G	C	G	A	N	N	N	T	Unknown		T	A	A
	219		CC307	G225	Du Ya Boe	CDZ		A	G	G	C	G	Ref	C	C	G	T	G	T	C	T	C	A	N	Ref	Ref	T	1bpIn	G	G	T	N	C	C	C	N	G	N	G	A	G	T	G	N	HapGRH6A		N	N	N
	220		CC230	G212	Thet Lat Nga Kyauk	DR		A	G	N	N	G	Ref	C	C	G	T	G	T	C	T	C	A	8bpDel	Ref	Ref	T	1bpIn	G	G	T	Ref	C	C	C	T	G	C	G	A	G	T	G	G	HapGRH6A		N	N	T
	221		CC147	G55	Oat Kyai (B)	EMR		A	G	G	C	G	Ref	C	C	G	N	G	T	C	G	T	T	Ref	Ref	15bpDel	C	1bpIn	G	G	T	14bpIn	C	C	T	C	G	C	G	A	G	T	G	T	HapGRH6C		C	C	T
	222		CC445	G69	Kauk Hnyin Nga Cheik	EMR		A	G	G	C	G	Ref	C	C	G	T	G	T	C	G	T	T	Ref	Ref	15bpDel	C	1bpIn	G	G	T	14bpIn	C	C	T	C	G	C	G	A	G	T	G	T	HapGRH6C		C	C	T
	223		CC326	G131	Innma Kywe Kyae	DR		G	G	T	A	G	Ref	C	C	G	T	G	T	C	T	T	A	Ref	3bpDel	Ref	C	1bpIn	T	A	G	14bpIn	C	T	C	C	A	C	C	C	A	A	A	T	HapGRH6F		N	A	A
	224		CC123	G97	Hwon Yin	WMR		N	G	G	C	G	Ref	C	C	G	T	G	T	N	T	C	A	Ref	Ref	Ref	C	1bpIn	G	G	T	14bpIn	C	C	C	C	G	T	G	A	A	T	G	T	HapGRH6G		T	A	N
[truncated: 12 more columns]

## Sheet: S. Table5
Supplemental Table 5. Number of MIDP accessions in various haplotype combinations distributed in different geographical regions of Myanmar.
Haplotype	Geographical regiona
	EMR	NMR	WMR	CDZ	WCR	DR	ECR
HapGRHA/HapGRHA/HapMTA11B	1	0	0	1	0	1	1
HapGRH6B-G/HapGRH1A/HapMTA11A	0	0	0	1	0	0	0
HapGRHA/HapGRHB/HapMTA11B	0	1	0	4	3	3	3
HapGRH6B-G/HapGRHA/HapMTA11B	1	0	2	4	4	5	5
HapGRH6B-G/HapGRHB/HapMTA11A	17	4	3	1	3	0	0
HapGRH6B-G/HapGRHB/HapMTA11B	24	12	11	24	6	15	7
Unknown haplotype	8	6	3	14	4	17	4
Total	51	23	19	49	20	41	20
Frequency of accessions carrying resistance haplotype at GRH1 or GRH6 or both of them	0.0392157	0.0434783	0.105263	0.183673	0.35	0.219512	0.45
Frequency of accessions carrying resistance haplotype at MTA11	0.333333	0.173913	0.157895	0.0204082	0.15	0	0
aNMR, EMR, ECR, CDZ, DR, WMR, and WCR represent the northern mountain region, east mountain region, east costal region, central dry zone, delta region, west mountain region, and west costal region, respectively.
